# Supplementary material for: Factors associated with diversity, quantity and zoonotic potential of ectoparasites on urban mice and voles
Source: PLoS One. 2018 Jun 25;13(6):e0199385. doi: 10.1371/journal.pone.0199385 (PMC6016914; doi:10.1371/journal.pone.0199385)
Supplement: S1 File — Rows in the sheet “Data” represent trapped rodent individuals with data on rodent taxonomy, trapping, rodent body measures and arthropod counts. Shaded rodents were released or escaped and were not further investigated. The sheet “Codebook” lists the description and scale levels of every column. (XLSM) [file pone.0199385.s007.xlsm]

## Sheet: Data
Rodent taxonomy			Trapping data									Rodent body measures							Fleas
Genus	Species	Family	Location	Location_category	Date	CW	Block	Trap_night	Season	Abundance	Examined	Sex	Pregnancy	Weight	Head-tail-length	Lens_weight_1	Lens_weight_2	Lens_weight_mean	CtagM	CtagF	CtagT	CtasM	CtasF	CtasT	CtcoM	CtcoF	CtcoT	RhpeM	RhpeF	RhpeT	HyorM	HyorF	HyorT	TypoM	TypoF	TypoT	PesyM	PesyF	PesyT	NofaM	NofaF	NofaT	MetuM	MetuF	MetuT	MoscM	MoscF	MoscT	Fleas
Myodes	glareolus	vole	Tegel	Periurban	2010-11-16	46	1	1	autumn	21.1111	Yes	W	No	18.5	90				0	1	1	0	0	0	0	0	0	0	0	0	0	0	0	0	0	0	0	0	0	0	0	0	0	0	0	0	0	0	1
Myodes	glareolus	vole	Tegel	Periurban	2010-11-16	46	1	1	autumn	21.1111	Yes	M		17.5	86				0	0	0	0	0	0	0	0	0	0	2	2	0	0	0	0	0	0	0	0	0	0	0	0	0	0	0	0	0	0	2
Apodemus	flavicollis	mouse	Tegel	Periurban	2010-11-16	46	1	1	autumn	21.1111	Yes	W	No	19	91				1	1	2	0	0	0	0	0	0	0	0	0	0	0	0	0	0	0	0	0	0	0	0	0	0	0	0	0	0	0	2
Myodes	glareolus	vole	Tegel	Periurban	2010-11-16	46	1	1	autumn	21.1111	Yes	M		17.3	84				0	1	1	0	0	0	0	0	0	0	0	0	0	0	0	0	0	0	0	0	0	0	0	0	0	0	0	0	0	0	1
Myodes	glareolus	vole	Tegel	Periurban	2010-11-16	46	1	1	autumn	21.1111	Yes	W	No	16.7	87				0	0	0	0	0	0	1	0	1	0	0	0	0	0	0	0	0	0	0	0	0	0	0	0	0	0	0	0	0	0	1
Myodes	glareolus	vole	Tegel	Periurban	2010-11-17	46	1	2	autumn	21.1111	Yes	M		19.6	96				0	0	0	0	0	0	0	0	0	3	0	3	0	0	0	0	0	0	0	0	0	0	0	0	0	0	0	0	0	0	3
Myodes	glareolus	vole	Tegel	Periurban	2010-11-17	46	1	2	autumn	21.1111	Yes	M		16.8	85				0	0	0	0	0	0	0	0	0	0	1	1	0	0	0	0	0	0	0	0	0	0	0	0	0	0	0	0	0	0	1
Apodemus	flavicollis	mouse	Tegel	Periurban	2010-11-17	46	1	2	autumn	21.1111	Yes	M		24.8	95				0	0	0	0	0	0	0	0	0	0	0	0	0	0	0	0	0	0	0	0	0	0	0	0	0	0	0	0	0	0	0
Myodes	glareolus	vole	Tegel	Periurban	2010-11-17	46	1	2	autumn	21.1111	Yes	W	No	19.7	91				0	0	0	0	0	0	1	0	1	0	0	0	0	0	0	0	0	0	0	0	0	0	0	0	1	1	2	0	0	0	3
Apodemus	flavicollis	mouse	Tegel	Periurban	2010-11-17	46	1	2	autumn	21.1111	Yes	W	No	22.1	99				1	1	2	0	0	0	0	0	0	0	0	0	0	0	0	0	0	0	0	0	0	0	0	0	0	0	0	0	0	0	2
Apodemus	flavicollis	mouse	Tegel	Periurban	2010-11-17	46	1	2	autumn	21.1111	Yes	M		39.3	115				0	0	0	0	0	0	0	0	0	0	0	0	0	0	0	0	0	0	0	0	0	0	0	0	0	0	0	0	0	0	0
Apodemus	flavicollis	mouse	Tegel	Periurban	2010-11-18	46	1	3	autumn	21.1111	Yes	W	No	20.3	95				0	0	0	0	0	0	0	0	0	0	0	0	0	0	0	0	0	0	0	0	0	0	0	0	0	0	0	0	0	0	0
Apodemus	flavicollis	mouse	Tegel	Periurban	2010-11-18	46	1	3	autumn	21.1111	Yes	W	No	19	91				0	0	0	0	0	0	0	0	0	0	0	0	0	0	0	0	0	0	0	0	0	0	0	0	0	0	0	0	0	0	0
Apodemus	sylvaticus	mouse	Moabit	Urban	2010-11-30	48	1	1	autumn	2.22222	Yes	W	No	18.6	88				0	0	0	0	0	0	0	0	0	0	0	0	0	0	0	0	0	0	0	0	0	0	0	0	0	0	0	0	0	0	0
Apodemus	flavicollis	mouse	Tegel	Periurban	2010-11-18	46	1	3	autumn	21.1111	Yes	W	No	21.2	92				3	2	5	0	0	0	0	0	0	0	0	0	0	0	0	0	0	0	0	0	0	0	0	0	0	0	0	0	0	0	5
Apodemus	flavicollis	mouse	Tegel	Periurban	2010-11-18	46	1	3	autumn	21.1111	Yes	W	No	21.2	98				0	0	0	0	0	0	0	0	0	0	0	0	0	0	0	0	0	0	0	0	0	0	0	0	0	0	0	0	0	0	0
Apodemus	flavicollis	mouse	Tegel	Periurban	2010-11-18	46	1	3	autumn	21.1111	Yes	M		36.1	112				0	0	0	0	0	0	0	0	0	0	0	0	0	0	0	0	0	0	0	0	0	0	0	0	0	0	0	0	0	0	0
Myodes	glareolus	vole	Tegel	Periurban	2010-11-18	46	1	3	autumn	21.1111	Yes	M		18.5	92				0	0	0	0	0	0	0	0	0	0	1	1	0	0	0	0	0	0	0	0	0	0	0	0	0	0	0	0	0	0	1
Apodemus	flavicollis	mouse	Tegel	Periurban	2010-11-18	46	1	3	autumn	21.1111	Yes	W	No	23.8	98				0	1	1	0	0	0	0	0	0	0	0	0	0	0	0	0	0	0	0	0	0	0	0	0	0	0	0	0	0	0	1
Myodes	glareolus	vole	Tegel	Periurban	2010-11-18	46	1	3	autumn	21.1111	Yes	W	No	14.2	85				2	0	2	0	0	0	0	0	0	0	0	0	0	0	0	0	0	0	0	0	0	0	0	0	0	0	0	0	0	0	2
Apodemus	sylvaticus	mouse	Moabit	Urban	2010-11-30	48	1	1	autumn	2.22222	Yes	M		13.6	72				0	0	0	0	0	0	0	0	0	0	0	0	0	0	0	0	0	0	0	0	0	0	0	0	0	0	0	0	0	0	0
Apodemus	agrarius	mouse	Steglitz	Urban	2010-11-30	48	1	1	autumn	18.3333	Yes	M		20.5	94				0	1	1	0	0	0	0	0	0	0	0	0	0	0	0	0	2	2	0	0	0	0	0	0	0	0	0	0	0	0	3
Apodemus	flavicollis	mouse	Steglitz	Urban	2010-11-30	48	1	1	autumn	18.3333	Yes	M		29.9					0	0	0	0	0	0	0	0	0	0	0	0	0	0	0	0	0	0	0	0	0	0	0	0	0	0	0	0	0	0	0
Apodemus	agrarius	mouse	Steglitz	Urban	2010-11-30	48	1	1	autumn	18.3333	Yes	M		24.5	105				0	0	0	0	0	0	0	0	0	0	0	0	0	0	0	0	0	0	0	0	0	0	0	0	0	0	0	0	0	0	0
Apodemus	flavicollis	mouse	Steglitz	Urban	2010-11-30	48	1	1	autumn	18.3333	Yes	M		23.1	95				2	0	2	0	0	0	0	0	0	0	0	0	0	0	0	0	0	0	0	0	0	0	0	0	0	0	0	0	0	0	2
Apodemus	flavicollis	mouse	Steglitz	Urban	2010-11-30	48	1	1	autumn	18.3333	Yes	W	No	27.7	104				4	3	7	0	0	0	0	0	0	0	0	0	0	0	0	0	0	0	0	0	0	0	0	0	0	0	0	0	0	0	7
Apodemus	agrarius	mouse	Steglitz	Urban	2010-11-30	48	1	1	autumn	18.3333	Yes	W	No	17.8	93				0	0	0	0	0	0	0	0	0	0	0	0	0	0	0	0	0	0	0	0	0	0	0	0	0	0	0	0	0	0	0
Apodemus	agrarius	mouse	Steglitz	Urban	2010-11-30	48	1	1	autumn	18.3333	No
Apodemus	agrarius	mouse	Steglitz	Urban	2010-11-30	48	1	1	autumn	18.3333	No
Apodemus	agrarius	mouse	Steglitz	Urban	2010-11-30	48	1	1	autumn	18.3333	No
Apodemus	agrarius	mouse	Steglitz	Urban	2010-11-30	48	1	1	autumn	18.3333	No
Apodemus	agrarius	mouse	Steglitz	Urban	2010-11-30	48	1	1	autumn	18.3333	No
Apodemus	agrarius	mouse	Steglitz	Urban	2010-12-03	48	1	2	autumn	18.3333	Yes	W	No	16.4	85				0	0	0	0	0	0	0	0	0	0	0	0	0	0	0	0	0	0	0	0	0	0	0	0	0	0	0	0	0	0	0
Apodemus	agrarius	mouse	Steglitz	Urban	2010-12-03	48	1	2	autumn	18.3333	Yes	M		21.8	100				1	2	3	0	0	0	0	0	0	0	2	2	0	0	0	0	0	0	0	0	0	0	0	0	0	0	0	0	0	0	5
Microtus	arvalis	vole	Gatow	Periurban	2011-04-05	14	2	1	spring	7.77778	Yes	M		18.2	100	2.54	2.64	2.59	0	1	1	0	0	0	1	0	1	0	0	0	0	1	1	0	0	0	0	0	0	0	0	0	0	0	0	0	0	0	3
Apodemus	flavicollis	mouse	Gatow	Periurban	2011-04-05	14	2	1	spring	7.77778	Yes	M		37.2	116	17.46	17.44	17.45	1	3	4	0	0	0	0	0	0	0	0	0	0	0	0	0	0	0	0	0	0	0	1	1	0	0	0	0	0	0	5
Apodemus	flavicollis	mouse	Gatow	Periurban	2011-04-05	14	2	1	spring	7.77778	Yes	W	Yes	37.3	112	15.93	16.13	16.03	1	1	2	0	0	0	0	0	0	0	0	0	0	0	0	0	0	0	0	0	0	0	0	0	0	0	0	0	0	0	2
Microtus	arvalis	vole	Gatow	Periurban	2011-04-06	14	2	2	spring	7.77778	Yes	W	Yes	20.2	105	2.98	2.78	2.88	1	0	1	0	0	0	0	0	0	0	0	0	0	0	0	0	0	0	0	0	0	0	0	0	0	0	0	0	0	0	1
Myodes	glareolus	vole	Gatow	Periurban	2011-04-06	14	2	2	spring	7.77778	Yes	M		22.9	95	4.12		4.12	2	0	2	0	0	0	0	0	0	0	0	0	0	0	0	0	0	0	0	0	0	0	0	0	0	0	0	0	0	0	2
Myodes	glareolus	vole	Gatow	Periurban	2011-04-07	14	2	3	spring	7.77778	Yes	M		22.5	95	4.42	4.31	4.365	0	0	0	0	1	1	0	0	0	0	0	0	0	0	0	0	0	0	0	0	0	0	0	0	0	0	0	0	0	0	1
Myodes	glareolus	vole	Gatow	Periurban	2011-04-07	14	2	3	spring	7.77778	Yes	W	No	19.7	96	4.06	4.11	4.085	1	1	2	0	0	0	0	0	0	0	0	0	0	0	0	0	0	0	0	0	0	0	0	0	0	0	0	0	0	0	2
Myodes	glareolus	vole	Tegel	Periurban	2011-04-12	15	2	1	spring	2.22222	Yes	W	Yes	16.7	93	4.24	4.24	4.24	0	1	1	0	0	0	0	0	0	0	0	0	0	0	0	0	0	0	0	0	0	0	0	0	0	0	0	0	0	0	1
Apodemus	flavicollis	mouse	Tegel	Periurban	2011-04-14	15	2	3	spring	2.22222	Yes	M		38.1	111	16.98	16.92	16.95	1	2	3	0	0	0	0	0	0	0	0	0	0	0	0	0	0	0	0	0	0	0	0	0	0	1	1	0	0	0	4
Apodemus	sylvaticus	mouse	Moabit	Urban	2011-04-19	16	2	1	spring	3.33333	Yes	M		24	87	11.76	11.37	11.565	2	0	2	0	0	0	0	0	0	0	0	0	0	0	0	3	0	3	0	0	0	1	0	1	0	0	0	0	0	0	6
Apodemus	sylvaticus	mouse	Moabit	Urban	2011-04-20	16	2	2	spring	3.33333	Yes	W	Yes	21.2	87	12.34	12.05	12.195	0	2	2	0	0	0	0	0	0	0	0	0	0	0	0	0	0	0	0	0	0	3	0	3	0	0	0	0	0	0	5
Apodemus	sylvaticus	mouse	Moabit	Urban	2011-04-20	16	2	2	spring	3.33333	Yes	W	No	16.2	77	7.87	7.64	7.755	0	0	0	0	0	0	0	0	0	0	0	0	0	0	0	0	0	0	0	0	0	1	1	2	0	0	0	0	0	0	2
Apodemus	flavicollis	mouse	Steglitz	Urban	2011-04-27	17	2	1	spring	3.33333	Yes	M		39	113	17.57	17.87	17.72	4	3	7	0	0	0	0	0	0	0	0	0	0	0	0	0	0	0	0	0	0	2	0	2	0	0	0	0	0	0	9
Apodemus	flavicollis	mouse	Steglitz	Urban	2011-04-27	17	2	1	spring	3.33333	Yes	M		39.1	114	16.26	16.66	16.46	0	1	1	0	0	0	0	0	0	0	0	0	0	0	0	0	0	0	0	0	0	2	0	2	0	0	0	0	0	0	3
Apodemus	flavicollis	mouse	Steglitz	Urban	2011-04-28	17	2	2	spring	3.33333	Yes	W	Yes	32.4	95	15.17	15.58	15.375	3	2	5	0	0	0	0	0	0	0	0	0	0	0	0	0	0	0	0	0	0	0	1	1	0	0	0	0	0	0	6
Apodemus	flavicollis	mouse	Gatow	Periurban	2011-05-17	20	3	1	spring	2.22222	Yes	M		40.1	113	15.62	15.71	15.665	9	5	14	0	0	0	0	0	0	0	0	0	0	0	0	0	0	0	0	0	0	0	1	1	0	0	0	0	0	0	15
Apodemus	flavicollis	mouse	Gatow	Periurban	2011-05-17	20	3	1	spring	2.22222	Yes	W	No	19.8	90	8.86	8.97	8.915	3	1	4	0	0	0	0	0	0	0	0	0	0	0	0	0	0	0	0	0	0	0	0	0	0	0	0	0	0	0	4
Apodemus	sylvaticus	mouse	Moabit	Urban	2011-05-30	22	3	1	spring	4.44444	Yes	M		23.6	90	9.99	9.95	9.97	0	0	0	0	0	0	0	0	0	0	0	0	0	0	0	0	0	0	0	0	0	0	0	0	0	0	0	0	0	0	0
Apodemus	sylvaticus	mouse	Moabit	Urban	2011-05-31	22	3	2	spring	4.44444	Yes	M		18.2	91	9.6	9.63	9.615	0	0	0	0	0	0	0	0	0	0	0	0	0	0	0	0	0	0	0	0	0	0	0	0	0	0	0	0	0	0	0
Apodemus	sylvaticus	mouse	Moabit	Urban	2011-05-31	22	3	2	spring	4.44444	Yes	W	Yes	15	74	6.47	6.49	6.48	0	0	0	0	0	0	0	0	0	0	0	0	0	0	0	0	0	0	0	0	0	0	0	0	0	0	0	0	0	0	0
Myodes	glareolus	vole	Moabit	Urban	2011-05-31	22	3	2	spring	4.44444	Yes	W	No	20.6	100	4.39	4.32	4.355	1	0	1	0	0	0	0	0	0	0	0	0	0	0	0	0	0	0	0	0	0	0	0	0	0	0	0	0	0	0	1
Apodemus	agrarius	mouse	Steglitz	Urban	2011-06-07	23	3	1	spring	17.7778	Yes	W	Yes	21.8	84	2.56	2.75	2.655	1	0	1	0	0	0	0	0	0	0	0	0	0	0	0	0	0	0	0	0	0	0	0	0	0	0	0	0	0	0	1
Apodemus	agrarius	mouse	Steglitz	Urban	2011-06-07	23	3	1	spring	17.7778	Yes	W	Yes	27.3	100	3.04		3.04	0	0	0	0	0	0	0	0	0	0	0	0	0	0	0	0	0	0	0	0	0	0	0	0	0	0	0	0	0	0	0
Apodemus	flavicollis	mouse	Steglitz	Urban	2011-06-07	23	3	1	spring	17.7778	Yes	M		31.7	105	10.1	9.53	9.815	3	1	4	0	0	0	0	0	0	0	0	0	0	0	0	0	0	0	0	0	0	0	1	1	0	0	0	0	0	0	5
Apodemus	flavicollis	mouse	Steglitz	Urban	2011-06-07	23	3	1	spring	17.7778	Yes	W	Yes	36.3	114	14.52	15.11	14.815	2	1	3	0	0	0	0	0	0	0	0	0	0	0	0	0	0	0	0	0	0	2	6	8	0	0	0	0	0	0	11
Apodemus	agrarius	mouse	Steglitz	Urban	2011-06-07	23	3	1	spring	17.7778	Yes	W	Yes	32.4	102	2.86	2.89	2.875	2	2	4	0	0	0	0	0	0	0	0	0	0	0	0	0	0	0	0	0	0	0	0	0	0	0	0	0	0	0	4
Apodemus	agrarius	mouse	Steglitz	Urban	2011-06-07	23	3	1	spring	17.7778	Yes	M		33.3	111	5.82	5.97	5.895	1	2	3	0	0	0	0	0	0	0	0	0	0	0	0	0	0	0	0	0	0	2	0	2	0	0	0	0	0	0	5
Apodemus	agrarius	mouse	Steglitz	Urban	2011-06-07	23	3	1	spring	17.7778	Yes	M		36.8	112	5.69	5.4	5.545	1	5	6	0	0	0	0	0	0	0	0	0	0	0	0	0	0	0	0	0	0	0	0	0	0	0	0	0	0	0	6
Apodemus	agrarius	mouse	Steglitz	Urban	2011-06-07	23	3	1	spring	17.7778	Yes	W	No	32.6	105	5.66	5.95	5.805	3	5	8	0	0	0	0	0	0	0	0	0	0	0	0	0	0	0	0	0	0	0	0	0	0	0	0	1	0	1	9
Apodemus	agrarius	mouse	Steglitz	Urban	2011-06-07	23	3	1	spring	17.7778	No
Apodemus	agrarius	mouse	Steglitz	Urban	2011-06-07	23	3	1	spring	17.7778	No
Apodemus	agrarius	mouse	Steglitz	Urban	2011-06-07	23	3	1	spring	17.7778	No
Apodemus	agrarius	mouse	Steglitz	Urban	2011-06-07	23	3	1	spring	17.7778	No
Apodemus	agrarius	mouse	Steglitz	Urban	2011-06-07	23	3	1	spring	17.7778	No
Apodemus	agrarius	mouse	Steglitz	Urban	2011-06-08	23	3	2	spring	17.7778	Yes	W	Yes	24.2	90	2.3		2.3	1	1	2	0	0	0	0	0	0	0	0	0	0	0	0	0	0	0	0	0	0	0	0	0	0	0	0	0	0	0	2
Apodemus	agrarius	mouse	Steglitz	Urban	2011-06-08	23	3	2	spring	17.7778	Yes	M		14.8	85	2.24		2.24	0	0	0	0	0	0	0	0	0	0	0	0	0	0	0	0	0	0	0	0	0	0	0	1	0	0	0	0	0	0	1
Apodemus	flavicollis	mouse	Steglitz	Urban	2011-06-08	23	3	2	spring	17.7778	Yes	W	Yes	28.2	101	8.55	8.07	8.31	0	3	3	0	0	0	0	0	0	0	0	0	0	0	0	0	0	0	0	0	0	0	1	1	0	0	0	0	0	0	4
Apodemus	agrarius	mouse	Steglitz	Urban	2011-06-08	23	3	2	spring	17.7778	No
Apodemus	agrarius	mouse	Steglitz	Urban	2011-06-08	23	3	2	spring	17.7778	No
Apodemus	agrarius	mouse	Steglitz	Urban	2011-06-08	23	3	2	spring	17.7778	No
Apodemus	agrarius	mouse	Steglitz	Urban	2011-06-08	23	3	2	spring	17.7778	No
Apodemus	flavicollis	mouse	Steglitz	Urban	2011-06-09	23	3	3	spring	17.7778	Yes	M		23.7	97	6.63	6.67	6.65	1	0	1	0	0	0	0	0	0	0	0	0	0	0	0	0	0	0	0	0	0	1	0	1	0	0	0	0	0	0	2
Apodemus	agrarius	mouse	Steglitz	Urban	2011-06-09	23	3	3	spring	17.7778	No
Apodemus	agrarius	mouse	Steglitz	Urban	2011-06-09	23	3	3	spring	17.7778	No
Apodemus	agrarius	mouse	Steglitz	Urban	2011-06-09	23	3	3	spring	17.7778	No
Apodemus	agrarius	mouse	Steglitz	Urban	2011-06-09	23	3	3	spring	17.7778	No
Apodemus	flavicollis	mouse	Gatow	Periurban	2011-06-28	26	4	1	summer	17.7778	Yes	M		16.1	88	6.23		6.23	0	1	1	0	0	0	0	0	0	0	0	0	0	0	0	0	0	0	0	0	0	0	0	0	0	0	0	0	0	0	1
Apodemus	flavicollis	mouse	Gatow	Periurban	2011-06-28	26	4	1	summer	17.7778	Yes	M		28.6	107	6.89	6.22	6.555	0	3	3	0	0	0	0	0	0	0	0	0	0	0	0	0	0	0	0	0	0	1	0	1	0	0	0	0	0	0	4
Apodemus	flavicollis	mouse	Gatow	Periurban	2011-06-28	26	4	1	summer	17.7778	Yes	M			106	11.69	15.4	13.545	2	3	5	0	0	0	0	0	0	0	0	0	0	0	0	0	0	0	0	0	0	1	0	1	0	0	0	0	0	0	6
Apodemus	flavicollis	mouse	Gatow	Periurban	2011-06-28	26	4	1	summer	17.7778	Yes	M		27	105	8.3	6.8	7.55	0	0	0	0	0	0	0	0	0	0	0	0	0	0	0	0	0	0	0	0	0	0	0	0	0	0	0	0	0	0	0
Myodes	glareolus	vole	Gatow	Periurban	2011-06-28	26	4	1	summer	17.7778	Yes	M		27.2	105	4.78	4.84	4.81	3	4	7	0	0	0	0	0	0	0	0	0	0	0	0	0	0	0	0	0	0	1	0	1	1	0	1	0	0	0	9
Apodemus	flavicollis	mouse	Gatow	Periurban	2011-06-28	26	4	1	summer	17.7778	Yes	W	No	22.3	102	9.24	8.7	8.97	1	1	2	0	0	0	0	0	0	0	0	0	0	0	0	0	0	0	0	0	0	0	1	1	0	0	0	0	0	0	3
Apodemus	flavicollis	mouse	Gatow	Periurban	2011-06-29	26	4	2	summer	17.7778	Yes	W	No		82	6.49	6.55	6.52	0	1	1	0	0	0	0	0	0	0	0	0	0	0	0	0	0	0	0	0	0	0	0	0	0	0	0	0	0	0	1
Myodes	glareolus	vole	Gatow	Periurban	2011-06-29	26	4	2	summer	17.7778	Yes	W	Yes	25.8	97	2.62	2.51	2.565	1	3	4	0	0	0	0	0	0	0	0	0	0	0	0	0	0	0	0	0	0	0	0	0	0	0	0	0	0	0	4
Apodemus	flavicollis	mouse	Gatow	Periurban	2011-06-29	26	4	2	summer	17.7778	Yes	W	No	13.2	80	3.53	5.37	4.45	2	6	8	0	0	0	0	0	0	0	0	0	0	0	0	0	0	0	0	0	0	0	0	0	0	0	0	0	0	0	8
Myodes	glareolus	vole	Gatow	Periurban	2011-06-29	26	4	2	summer	17.7778	Yes	W	No	20	98	2.78		2.78	0	2	2	0	0	0	0	0	0	0	0	0	0	0	0	0	0	0	0	0	0	0	0	0	0	0	0	0	0	0	2
Apodemus	flavicollis	mouse	Gatow	Periurban	2011-06-29	26	4	2	summer	17.7778	Yes	M		12.38	82	6.38	6.02	6.2	0	2	2	0	0	0	0	0	0	0	0	0	0	0	0	0	0	0	0	0	0	0	1	1	0	0	0	0	0	0	3
Myodes	glareolus	vole	Gatow	Periurban	2011-06-29	26	4	2	summer	17.7778	Yes	W	No	16.74	96	2.36	2.34	2.35	0	1	1	0	0	0	0	0	0	0	0	0	0	0	0	0	0	0	0	0	0	0	0	0	0	0	0	0	0	0	1
Myodes	glareolus	vole	Gatow	Periurban	2011-06-30	26	4	3	summer	17.7778	Yes	M		18.6	93	2.28		2.28	0	0	0	0	0	0	0	0	0	0	0	0	0	0	0	0	0	0	0	0	0	0	0	0	0	0	0	0	0	0	0
Apodemus	flavicollis	mouse	Gatow	Periurban	2011-06-30	26	4	3	summer	17.7778	Yes	M		38.4	113	15.77	17.29	16.53	2	3	5	0	0	0	0	0	0	0	0	0	0	0	0	0	0	0	0	0	0	0	0	0	0	0	0	0	0	0	5
Myodes	glareolus	vole	Gatow	Periurban	2011-06-30	26	4	3	summer	17.7778	Yes	W	Yes	26.6	102	2.35	2.36	2.355	0	1	1	0	0	0	0	0	0	0	0	0	0	0	0	0	0	0	0	0	0	0	0	0	0	0	0	0	0	0	1
Apodemus	flavicollis	mouse	Gatow	Periurban	2011-06-30	26	4	3	summer	17.7778	Yes	M		11.4	82	4.44	4.43	4.435	2	2	4	0	0	0	0	0	0	0	0	0	0	0	0	0	0	0	0	0	0	0	0	0	0	0	0	0	0	0	4
Apodemus	flavicollis	mouse	Tegel	Periurban	2011-07-07	27	4	1	summer	7.33333	Yes	W	Yes	30.3	96	9.77	10.64	10.205	4	4	8	0	0	0	0	0	0	0	0	0	0	0	0	0	0	0	0	0	0	0	1	1	0	0	0	0	0	0	9
Apodemus	flavicollis	mouse	Tegel	Periurban	2011-07-07	27	4	1	summer	7.33333	Yes	M		29.4	104	9.71	9.81	9.76	3	2	5	0	0	0	0	0	0	0	0	0	0	0	0	0	0	0	0	0	0	0	0	0	0	0	0	0	0	0	5
Apodemus	flavicollis	mouse	Tegel	Periurban	2011-07-07	27	4	1	summer	7.33333	Yes	W	Yes	20.1	89	8.56	8.91	8.735	0	2	2	0	0	0	0	0	0	0	0	0	0	0	0	0	0	0	0	0	0	0	0	0	0	0	0	0	0	0	2
Apodemus	flavicollis	mouse	Tegel	Periurban	2011-07-07	27	4	1	summer	7.33333	Yes	W	Yes	21.8	94	7.85	8.51	8.18	2	2	4	0	0	0	0	0	0	0	0	0	0	0	0	0	0	0	0	0	0	0	0	0	0	0	0	0	0	0	4
Apodemus	flavicollis	mouse	Tegel	Periurban	2011-07-07	27	4	1	summer	7.33333	Yes	M		22.1	100	10.96	10.97	10.965	0	0	0	0	0	0	0	0	0	0	0	0	0	0	0	0	0	0	0	0	0	0	0	0	0	0	0	0	0	0	0
Myodes	glareolus	vole	Tegel	Periurban	2011-07-07	27	4	1	summer	7.33333	Yes	W	Yes	35.2	106	4.85	4.88	4.865	0	0	0	0	0	0	2	0	2	0	0	0	0	0	0	0	0	0	0	0	0	0	0	0	0	2	2	0	0	0	4
Myodes	glareolus	vole	Tegel	Periurban	2011-07-08	27	4	2	summer	7.33333	Yes	M		26.8	100	3.29	3.17	3.23	1	0	1	0	0	0	1	1	2	0	0	0	0	0	0	0	0	0	0	0	0	0	0	0	0	2	2	0	0	0	5
Apodemus	flavicollis	mouse	Tegel	Periurban	2011-07-08	27	4	2	summer	7.33333	Yes	M		26.8	103	9.27	9.54	9.405	3	5	8	0	0	0	0	0	0	0	0	0	0	0	0	0	0	0	0	0	0	0	0	0	0	0	0	0	0	0	8
Apodemus	flavicollis	mouse	Tegel	Periurban	2011-07-08	27	4	2	summer	7.33333	Yes	M		31.4	107	9.34	9.78	9.56	2	5	7	0	0	0	0	0	0	0	0	0	0	0	0	0	0	0	0	0	0	0	0	0	0	0	0	0	0	0	7
Apodemus	flavicollis	mouse	Tegel	Periurban	2011-07-08	27	4	2	summer	7.33333	Yes	M		29.9	108	11.09	11.81	11.45	4	6	10	0	0	0	0	0	0	0	0	0	0	0	0	0	0	0	0	0	0	0	0	0	0	0	0	0	0	0	10
Apodemus	flavicollis	mouse	Tegel	Periurban	2011-07-08	27	4	2	summer	7.33333	Yes	W	No	25.3	98	9.07	9.66	9.365	4	8	12	0	0	0	0	0	0	0	0	0	0	0	0	0	0	0	0	0	0	0	0	0	0	0	0	0	0	0	12
Apodemus	sylvaticus	mouse	Moabit	Urban	2011-07-12	28	4	1	summer	7.77778	Yes	M			88	8.65	8.62	8.635	0	0	0	0	0	0	0	0	0	0	0	0	0	0	0	0	0	0	0	0	0	0	1	1	0	0	0	0	0	0	1
Apodemus	sylvaticus	mouse	Moabit	Urban	2011-07-12	28	4	1	summer	7.77778	Yes	W	Yes	17	85	8.05	7.93	7.99	0	0	0	0	0	0	0	0	0	0	0	0	0	0	0	0	0	0	0	0	0	0	0	0	0	0	0	0	0	0	0
Apodemus	sylvaticus	mouse	Moabit	Urban	2011-07-12	28	4	1	summer	7.77778	Yes	W	Yes	17.6	85	8.11	7.97	8.04	0	0	0	0	0	0	0	0	0	0	0	0	0	0	0	0	0	0	0	0	0	0	0	0	0	0	0	0	0	0	0
Apodemus	sylvaticus	mouse	Moabit	Urban	2011-07-13	28	4	2	summer	7.77778	Yes	M		22.4	89	10.79	11.51	11.15	2	1	3	0	0	0	0	0	0	0	0	0	0	0	0	0	0	0	0	0	0	0	2	2	0	0	0	0	0	0	5
Apodemus		mouse	Moabit	Urban	2011-07-13	28	4	2	summer	7.77778	No
Apodemus		mouse	Moabit	Urban	2011-07-13	28	4	2	summer	7.77778	No
Apodemus	sylvaticus	mouse	Moabit	Urban	2011-07-14	28	4	3	summer	7.77778	Yes	W	No	10.3	69	4.77	5.1	4.935	0	0	0	0	0	0	0	0	0	0	0	0	0	0	0	0	0	0	0	0	0	0	0	0	0	0	0	0	0	0	0
Apodemus	sylvaticus	mouse	Moabit	Urban	2011-07-14	28	4	3	summer	7.77778	Yes	M		20	95	8.51	9.01	8.76	0	2	2	0	0	0	0	0	0	0	0	0	0	0	0	0	0	0	0	0	0	0	0	0	0	0	0	0	0	0	2
Apodemus	sylvaticus	mouse	Moabit	Urban	2011-07-14	28	4	3	summer	7.77778	Yes	M		19	91		7.51	7.51	0	0	0	0	0	0	0	0	0	0	0	0	0	0	0	0	0	0	0	0	0	0	0	0	0	0	0	0	0	0	0
Apodemus	agrarius	mouse	Steglitz	Urban	2011-07-19	29	4	1	summer	25	Yes	M		9.9	69	1.93	2.15	2.04	0	0	0	0	0	0	0	0	0	0	0	0	0	0	0	0	0	0	0	0	0	0	0	0	0	0	0	0	0	0	0
Apodemus	agrarius	mouse	Steglitz	Urban	2011-07-19	29	4	1	summer	25	Yes	M		17.7	87	2.91	2.24	2.575	1	0	1	0	0	0	0	0	0	0	0	0	0	0	0	0	0	0	0	0	0	1	0	1	0	0	0	0	0	0	2
Apodemus	agrarius	mouse	Steglitz	Urban	2011-07-19	29	4	1	summer	25	Yes	M		31.1	102	3.88	4.41	4.145	2	4	6	0	0	0	0	0	0	0	0	0	0	0	0	0	0	0	0	0	0	0	0	0	0	0	0	0	0	0	6
Apodemus	agrarius	mouse	Steglitz	Urban	2011-07-19	29	4	1	summer	25	Yes	M		17.7	87	2.52	2.77	2.645	0	0	0	0	0	0	0	0	0	0	0	0	0	0	0	0	0	0	0	0	0	0	0	0	0	0	0	0	0	0	0
Apodemus	flavicollis	mouse	Steglitz	Urban	2011-07-19	29	4	1	summer	25	Yes	M		38.8	113	13.73	13.87	13.8	1	2	3	0	0	0	0	0	0	0	0	0	0	0	0	0	0	0	0	0	0	1	1	2	0	0	0	0	0	0	5
Apodemus	flavicollis	mouse	Steglitz	Urban	2011-07-19	29	4	1	summer	25	Yes	M		32	105	8.23	9.03	8.63	1	3	4	0	0	0	0	0	0	0	0	0	0	0	0	0	0	0	0	0	0	0	0	0	0	0	0	0	0	0	4
Apodemus	agrarius	mouse	Steglitz	Urban	2011-07-19	29	4	1	summer	25	Yes	W	No	25.7	97	3.94	3.9	3.92	0	0	0	0	0	0	0	0	0	0	0	0	0	0	0	0	0	0	0	0	0	0	0	0	0	0	0	0	0	0	0
Apodemus	flavicollis	mouse	Steglitz	Urban	2011-07-19	29	4	1	summer	25	Yes	M		28.2	95	8.8	9.1	8.95	3	0	3	0	0	0	0	0	0	0	0	0	0	0	0	0	0	0	0	0	0	1	0	1	0	0	0	0	0	0	4
Apodemus	agrarius	mouse	Steglitz	Urban	2011-07-19	29	4	1	summer	25	No
Apodemus	agrarius	mouse	Steglitz	Urban	2011-07-19	29	4	1	summer	25	No
Apodemus	agrarius	mouse	Steglitz	Urban	2011-07-19	29	4	1	summer	25	No
Apodemus	agrarius	mouse	Steglitz	Urban	2011-07-19	29	4	1	summer	25	No
Apodemus	agrarius	mouse	Steglitz	Urban	2011-07-19	29	4	1	summer	25	No
Apodemus	agrarius	mouse	Steglitz	Urban	2011-07-19	29	4	1	summer	25	No
Apodemus	agrarius	mouse	Steglitz	Urban	2011-07-19	29	4	1	summer	25	No
Apodemus	flavicollis	mouse	Steglitz	Urban	2011-07-19	29	4	1	summer	25	No
Apodemus	agrarius	mouse	Steglitz	Urban	2011-07-19	29	4	1	summer	25	No
Apodemus	agrarius	mouse	Steglitz	Urban	2011-07-19	29	4	1	summer	25	No
Apodemus	agrarius	mouse	Steglitz	Urban	2011-07-19	29	4	1	summer	25	No
Apodemus	agrarius	mouse	Steglitz	Urban	2011-07-19	29	4	1	summer	25	No
Apodemus	flavicollis	mouse	Steglitz	Urban	2011-07-19	29	4	1	summer	25	No
Apodemus	agrarius	mouse	Steglitz	Urban	2011-07-20	29	4	2	summer	25	Yes	W	No	15.5	77	2.7	2.56	2.63	3	1	4	0	0	0	0	0	0	0	0	0	0	0	0	0	0	0	0	0	0	0	0	0	0	0	0	0	0	0	4
Apodemus	agrarius	mouse	Steglitz	Urban	2011-07-20	29	4	2	summer	25	Yes	M		23.6	89	2.62	2.8	2.71	1	0	1	0	0	0	0	0	0	0	0	0	0	0	0	0	0	0	0	0	0	1	0	1	0	0	0	0	0	0	2
Apodemus	agrarius	mouse	Steglitz	Urban	2011-07-20	29	4	2	summer	25	Yes	M		12.2	74	1.85	2.08	1.965	1	2	3	0	0	0	0	0	0	0	0	0	0	0	0	0	0	0	0	0	0	0	0	0	0	0	0	0	0	0	3
Apodemus	agrarius	mouse	Steglitz	Urban	2011-07-20	29	4	2	summer	25	Yes	W	Yes	21.6	94	2.48	2.75	2.615	2	5	7	0	0	0	0	0	0	0	0	0	0	0	0	0	0	0	0	0	0	0	0	0	0	0	0	0	0	0	7
Apodemus	agrarius	mouse	Steglitz	Urban	2011-07-20	29	4	2	summer	25	Yes	M		28.9	99	3.8	3.83	3.815	0	0	0	0	0	0	0	0	0	0	0	0	0	0	0	0	0	0	0	0	0	0	0	0	0	0	0	0	0	0	0
Apodemus	agrarius	mouse	Steglitz	Urban	2011-07-20	29	4	2	summer	25	Yes	W	Yes	34.5	102	3.58	3.71	3.645	1	1	2	0	0	0	0	0	0	0	0	0	0	0	0	0	0	0	0	0	0	0	0	0	0	0	0	0	0	0	2
Apodemus	flavicollis	mouse	Steglitz	Urban	2011-07-20	29	4	2	summer	25	Yes	M		19.1	88	6.54	6.16	6.35	0	0	0	0	0	0	0	0	0	0	0	0	0	0	0	0	0	0	0	0	0	0	0	0	0	0	0	0	0	0	0
Apodemus	agrarius	mouse	Steglitz	Urban	2011-07-20	29	4	2	summer	25	Yes	W	No	24.9	102	3.74	3.86	3.8	0	1	1	0	0	0	0	0	0	0	0	0	0	0	0	0	0	0	0	0	0	0	0	0	0	0	0	0	0	0	1
Apodemus	agrarius	mouse	Steglitz	Urban	2011-07-20	29	4	2	summer	25	No
Apodemus	agrarius	mouse	Steglitz	Urban	2011-07-20	29	4	2	summer	25	No
Apodemus	agrarius	mouse	Steglitz	Urban	2011-07-20	29	4	2	summer	25	No
Apodemus	agrarius	mouse	Steglitz	Urban	2011-07-20	29	4	2	summer	25	No
Apodemus	agrarius	mouse	Steglitz	Urban	2011-07-20	29	4	2	summer	25	No
Apodemus	agrarius	mouse	Steglitz	Urban	2011-07-20	29	4	2	summer	25	No
Apodemus	agrarius	mouse	Steglitz	Urban	2011-07-20	29	4	2	summer	25	No
Apodemus	agrarius	mouse	Steglitz	Urban	2011-07-20	29	4	2	summer	25	No
Apodemus	agrarius	mouse	Steglitz	Urban	2011-07-21	29	4	3	summer	25	Yes	W	No	9.3	62	1.73	2.06	1.895	0	0	0	0	0	0	0	0	0	0	0	0	0	0	0	0	0	0	0	0	0	0	0	0	0	0	0	0	0	0	0
Apodemus	agrarius	mouse	Steglitz	Urban	2011-07-21	29	4	3	summer	25	Yes	W	No	13	81	2.86	2.95	2.905	0	1	1	0	0	0	0	0	0	0	0	0	0	0	0	0	0	0	0	0	0	0	0	0	0	0	0	0	0	0	1
Apodemus	agrarius	mouse	Steglitz	Urban	2011-07-21	29	4	3	summer	25	Yes	W	No	14.2	85	3	3.05	3.025	0	0	0	0	0	0	0	0	0	0	0	0	0	0	0	0	0	0	0	0	0	0	0	0	0	0	0	0	0	0	0
Apodemus	agrarius	mouse	Steglitz	Urban	2011-07-21	29	4	3	summer	25	Yes	M		17.3	88	2.96	2.91	2.935	0	1	1	0	0	0	0	0	0	0	0	0	0	0	0	0	0	0	0	0	0	0	0	0	0	0	0	0	0	0	1
Apodemus	agrarius	mouse	Steglitz	Urban	2011-07-21	29	4	3	summer	25	Yes	M		16.1	90	3.99	4.27	4.13	0	0	0	0	0	0	0	0	0	0	0	0	0	0	0	0	0	0	0	0	0	0	0	0	0	0	0	0	0	0	0
Apodemus	agrarius	mouse	Steglitz	Urban	2011-07-21	29	4	3	summer	25	Yes	W	No	27.1	100	4.12	4.02	4.07	2	3	5	0	0	0	0	0	0	0	0	0	0	0	0	0	0	0	0	0	0	0	1	1	0	0	0	0	0	0	6
Apodemus	agrarius	mouse	Steglitz	Urban	2011-07-21	29	4	3	summer	25	Yes	W	No	28.2	102	4.66	4.63	4.645	0	5	5	0	0	0	0	0	0	0	0	0	0	0	0	0	0	0	0	0	0	0	0	0	0	0	0	0	0	0	5
Apodemus	agrarius	mouse	Steglitz	Urban	2011-07-21	29	4	3	summer	25	Yes	M		9.8	74	2.11	2.38	2.245	1	2	3	0	0	0	0	0	0	0	0	0	0	0	0	0	0	0	0	0	0	0	0	0	0	0	0	0	0	0	3
Apodemus	agrarius	mouse	Steglitz	Urban	2011-07-21	29	4	3	summer	25	No
Apodemus	agrarius	mouse	Steglitz	Urban	2011-07-21	29	4	3	summer	25	No
Apodemus	agrarius	mouse	Steglitz	Urban	2011-07-21	29	4	3	summer	25	No
Apodemus	agrarius	mouse	Steglitz	Urban	2011-07-21	29	4	3	summer	25	No
Apodemus	agrarius	mouse	Steglitz	Urban	2011-07-21	29	4	3	summer	25	No
Microtus	arvalis	vole	Gatow	Periurban	2011-08-09	32	5	1	summer	10	Yes	M		30.8	105	1.98	1.94	1.96	0	1	1	2	1	3	0	0	0	0	0	0	0	0	0	0	0	0	0	0	0	0	0	0	0	0	0	0	0	0	4
Apodemus	agrarius	mouse	Gatow	Periurban	2011-08-09	32	5	1	summer	10	Yes	M		22.3	96	2.83	2.86	2.845	1	2	3	0	0	0	0	0	0	0	0	0	0	1	1	0	0	0	0	0	0	0	0	0	0	0	0	0	0	0	4
Myodes	glareolus	vole	Gatow	Periurban	2011-08-09	32	5	1	summer	10	Yes	M		21.5	97	3.32	3.28	3.3	0	6	6	0	0	0	0	0	0	0	0	0	0	0	0	0	0	0	0	0	0	0	0	0	0	0	0	0	0	0	6
Myodes	glareolus	vole	Gatow	Periurban	2011-08-09	32	5	1	summer	10	Yes	W	Yes	26.6	100	3.01	2.95	2.98	0	0	0	0	0	0	0	0	0	0	0	0	0	0	0	0	0	0	0	0	0	0	0	0	0	0	0	0	0	0	0
Apodemus	flavicollis	mouse	Gatow	Periurban	2011-08-09	32	5	1	summer	10	Yes	M		29.1	107	10.82	10.89	10.855	3	0	3	0	0	0	0	0	0	0	0	0	0	0	0	0	0	0	0	0	0	0	0	0	0	1	1	0	0	0	4
Myodes	glareolus	vole	Gatow	Periurban	2011-08-10	32	5	2	summer	10	Yes	M		18.7	97	3.12	2.88	3	0	0	0	0	0	0	0	0	0	0	0	0	0	0	0	0	0	0	0	0	0	0	0	0	0	0	0	0	0	0	0
Apodemus	flavicollis	mouse	Gatow	Periurban	2011-08-10	32	5	2	summer	10	Yes	M		28.7	97	10.72	10.8	10.76	1	0	1	0	0	0	0	0	0	0	0	0	0	0	0	0	0	0	0	0	0	0	0	0	0	0	0	0	0	0	1
Myodes	glareolus	vole	Gatow	Periurban	2011-08-10	32	5	2	summer	10	Yes	M		18.7	94	2.41	2.44	2.425	0	0	0	0	1	1	0	0	0	0	0	0	0	1	1	0	0	0	0	0	0	0	0	0	1	0	1	0	0	0	3
Myodes	glareolus	vole	Gatow	Periurban	2011-08-10	32	5	2	summer	10	Yes	M		20	95	2.86	3.12	2.99	1	1	2	0	0	0	0	0	0	0	0	0	0	0	0	0	0	0	0	0	0	0	0	0	0	0	0	0	0	0	2
Myodes	glareolus	vole	Gatow	Periurban	2011-08-10	32	5	2	summer	10	Yes	W	Yes	27.1	104	3.1	3.12	3.11	0	0	0	0	0	0	0	0	0	0	0	0	0	0	0	0	0	0	0	0	0	0	0	0	0	0	0	0	0	0	0
Microtus	agrestis	vole	Gatow	Periurban	2011-08-11	32	5	3	summer	10	Yes	W	Yes	27.8	100	2.42	2.61	2.515	0	1	1	1	0	1	0	0	0	0	0	0	0	0	0	0	0	0	0	0	0	0	0	0	0	0	0	0	0	0	2
Myodes	glareolus	vole	Gatow	Periurban	2011-08-11	32	5	3	summer	10	Yes	M		18	93	2.53	2.4	2.465	0	2	2	0	1	1	0	0	0	0	0	0	0	0	0	0	0	0	0	0	0	0	0	0	0	0	0	0	0	0	3
Myodes	glareolus	vole	Gatow	Periurban	2011-08-11	32	5	3	summer	10	Yes	W	Yes	23.8	98	2.98	2.63	2.805	0	0	0	0	0	0	0	0	0	0	0	0	0	0	0	0	0	0	0	0	0	0	0	0	0	2	2	0	0	0	2
Apodemus	flavicollis	mouse	Gatow	Periurban	2011-08-11	32	5	3	summer	10	Yes	W	Yes	31.6	109	11.56	11.17	11.365	0	3	3	0	0	0	0	0	0	0	0	0	0	0	0	0	0	0	0	0	0	0	0	0	0	0	0	0	0	0	3
Myodes	glareolus	vole	Gatow	Periurban	2011-08-11	32	5	3	summer	10	Yes	M		20	95	2.97	3.19	3.08	1	1	2	0	0	0	0	0	0	0	0	0	0	0	0	0	0	0	0	0	0	0	0	0	0	0	0	0	0	0	2
Myodes	glareolus	vole	Tegel	Periurban	2011-08-16	33	5	1	summer	0.666667	Yes	M		21.3	92	2.75	2.75	2.75	1	0	1	0	0	0	1	0	1	0	0	0	0	0	0	0	0	0	0	0	0	0	0	0	0	0	0	0	0	0	2
Apodemus	sylvaticus	mouse	Moabit	Urban	2011-08-24	34	5	2	summer	1.11111	Yes	W	Yes	32.3	95	12.86	13.05	12.955	0	0	0	0	0	0	0	0	0	0	0	0	0	0	0	0	0	0	0	0	0	0	0	0	0	0	0	0	0	0	0
Apodemus	agrarius	mouse	Steglitz	Urban	2011-08-30	35	5	1	summer	11.6667	Yes	M		25.7	94	4.39	4.28	4.335	1	0	1	0	0	0	0	0	0	0	0	0	0	0	0	0	0	0	0	0	0	0	0	0	0	0	0	0	0	0	1
Apodemus	agrarius	mouse	Steglitz	Urban	2011-08-30	35	5	1	summer	11.6667	Yes	M		24.6	92	3.83	3.72	3.775	0	0	0	0	0	0	0	0	0	0	0	0	0	0	0	0	0	0	0	0	0	0	0	0	0	0	0	0	0	0	0
Apodemus	agrarius	mouse	Steglitz	Urban	2011-08-30	35	5	1	summer	11.6667	Yes	W	Yes	32.7	100	4.08	4.22	4.15	1	2	3	0	0	0	0	0	0	0	0	0	0	0	0	1	0	1	0	0	0	0	0	0	0	0	0	0	0	0	4
Apodemus	agrarius	mouse	Steglitz	Urban	2011-08-30	35	5	1	summer	11.6667	Yes	M		25.5	104	4.09	4.09	4.09	1	0	1	0	0	0	0	0	0	0	0	0	0	0	0	0	0	0	0	0	0	1	2	3	0	0	0	0	0	0	4
Apodemus	agrarius	mouse	Steglitz	Urban	2011-08-30	35	5	1	summer	11.6667	Yes	M		19.8	92	4.24	4.23	4.235	2	3	5	0	0	0	0	0	0	0	0	0	0	0	0	0	0	0	0	0	0	0	0	0	0	0	0	0	0	0	5
Apodemus	agrarius	mouse	Steglitz	Urban	2011-08-30	35	5	1	summer	11.6667	Yes	M		13.9	86	2.72	2.81	2.765	0	0	0	0	0	0	0	0	0	0	0	0	0	0	0	0	0	0	0	0	0	0	0	0	0	0	0	0	0	0	0
Apodemus	agrarius	mouse	Steglitz	Urban	2011-08-31	35	5	2	summer	11.6667	Yes	W	No	22.8	95	3.64	3.43	3.535	0	0	0	0	0	0	0	0	0	0	0	0	0	0	0	0	1	1	0	0	0	0	0	0	0	0	0	0	0	0	1
Apodemus	flavicollis	mouse	Steglitz	Urban	2011-08-31	35	5	2	summer	11.6667	Yes	W	Yes	24.5	99	9.46	9.6	9.53	0	2	2	0	0	0	0	0	0	0	0	0	0	0	0	0	0	0	0	0	0	0	0	0	0	0	0	0	0	0	2
Apodemus	agrarius	mouse	Steglitz	Urban	2011-08-31	35	5	2	summer	11.6667	Yes	M		30.8	101	4.78	4.49	4.635	2	4	6	0	0	0	0	0	0	0	0	0	0	0	0	0	0	0	0	0	0	0	0	0	0	0	0	0	0	0	6
Apodemus	agrarius	mouse	Steglitz	Urban	2011-08-31	35	5	2	summer	11.6667	Yes	M		27.8	99	4.5	4.64	4.57	0	2	2	0	0	0	0	0	0	0	0	0	0	0	0	0	1	1	0	0	0	0	2	2	0	0	0	0	0	0	5
Apodemus	agrarius	mouse	Steglitz	Urban	2011-08-31	35	5	2	summer	11.6667	Yes	W	No	23.8	95	3.82	3.89	3.855	0	0	0	0	0	0	0	0	0	0	0	0	0	0	0	0	0	0	0	0	0	0	0	0	0	0	0	0	0	0	0
Apodemus		mouse	Steglitz	Urban	2011-08-31	35	5	2	summer	11.6667	No
Apodemus	flavicollis	mouse	Steglitz	Urban	2011-09-01	35	5	3	summer	11.6667	Yes	W	No	17.2	88	7.79	7.8	7.795	0	0	0	0	0	0	0	0	0	0	0	0	0	0	0	0	0	0	0	0	0	1	0	1	0	0	0	0	0	0	1
Apodemus	agrarius	mouse	Steglitz	Urban	2011-09-01	35	5	3	summer	11.6667	Yes	M		25.1	92	4.26		4.26	0	0	0	0	0	0	0	0	0	0	0	0	0	0	0	0	0	0	0	0	0	1	0	1	0	0	0	0	0	0	1
Apodemus	agrarius	mouse	Steglitz	Urban	2011-09-01	35	5	3	summer	11.6667	Yes	W	No	18.2	89	3.48	3.54	3.51	1	1	2	0	0	0	0	0	0	0	0	0	0	0	0	0	0	0	0	0	0	1	0	1	0	0	0	0	0	0	3
Apodemus	flavicollis	mouse	Gatow	Periurban	2011-09-06	36	6	1	summer	10	Yes	W	No	17.3	87	6.7	7.08	6.89	1	0	1	0	0	0	0	0	0	0	0	0	0	0	0	0	0	0	0	0	0	0	0	0	0	1	1	0	0	0	2
Myodes	glareolus	vole	Gatow	Periurban	2011-09-06	36	6	1	summer	10	Yes	M		23.5	105	4.85	4.81	4.83	0	2	2	0	0	0	0	0	0	0	0	0	0	1	1	0	0	0	0	0	0	0	0	0	0	0	0	0	0	0	3
Myodes	glareolus	vole	Gatow	Periurban	2011-09-06	36	6	1	summer	10	Yes	W	Yes	20.6	90	2.3	2.31	2.305	1	0	1	0	0	0	0	0	0	0	0	0	0	0	0	0	0	0	0	0	0	0	0	0	0	0	0	0	0	0	1
Apodemus	flavicollis	mouse	Gatow	Periurban	2011-09-07	36	6	2	summer	10	Yes	W	Yes	22.5	99	6.9	6.94	6.92	0	0	0	0	0	0	0	0	0	0	0	0	0	0	0	0	0	0	0	0	0	0	0	0	0	0	0	0	0	0	0
Microtus	arvalis	vole	Gatow	Periurban	2011-09-07	36	6	2	summer	10	Yes	M		21.3	94	1.77	1.75	1.76	0	0	0	0	0	0	0	0	0	0	0	0	1	0	1	0	0	0	0	0	0	0	0	0	0	0	0	0	0	0	1
Myodes	glareolus	vole	Gatow	Periurban	2011-09-07	36	6	2	summer	10	Yes	W	No	15.1	87	2.59	2.61	2.6	0	0	0	0	0	0	0	0	0	0	0	0	0	0	0	0	0	0	0	0	0	0	0	0	0	0	0	0	0	0	0
Apodemus	flavicollis	mouse	Gatow	Periurban	2011-09-07	36	6	2	summer	10	Yes	W	No	18.4	94	6.19	6.32	6.255	1	2	3	0	0	0	0	0	0	0	0	0	0	0	0	0	0	0	0	0	0	0	0	0	0	0	0	0	0	0	3
Myodes	glareolus	vole	Gatow	Periurban	2011-09-07	36	6	2	summer	10	Yes	W	Yes	16.3	93		2.4	2.4	1	0	1	0	0	0	0	0	0	0	0	0	0	0	0	0	0	0	0	0	0	0	0	0	0	0	0	0	0	0	1
Microtus	arvalis	vole	Gatow	Periurban	2011-09-08	36	6	3	summer	10	Yes	W	Yes	18	84	1.72	1.72	1.72	0	0	0	0	0	0	0	0	0	0	0	0	0	0	0	0	0	0	0	0	0	0	0	0	0	0	0	0	0	0	0
Myodes	glareolus	vole	Gatow	Periurban	2011-09-08	36	6	3	summer	10	Yes	W	Yes	32.3	101	3.67	3.52	3.595	0	0	0	0	0	0	0	0	0	0	0	0	0	0	0	0	0	0	0	0	0	0	0	0	0	0	0	0	0	0	0
Myodes	glareolus	vole	Gatow	Periurban	2011-09-08	36	6	3	summer	10	Yes	W	No	23.2	102	3.12	2.99	3.055	0	1	1	0	0	0	0	0	0	0	0	0	0	0	0	0	0	0	0	0	0	0	0	0	0	1	1	0	0	0	2
Myodes	glareolus	vole	Gatow	Periurban	2011-09-08	36	6	3	summer	10	Yes	M		19	92	3.28	3.56	3.42	1	0	1	0	0	0	0	0	0	0	0	0	0	0	0	0	0	0	0	0	0	0	0	0	0	0	0	0	0	0	1
Myodes	glareolus	vole	Gatow	Periurban	2011-09-08	36	6	3	summer	10	Yes	W	No	17.1	95	2.75	2.63	2.69	0	0	0	0	0	0	0	0	0	0	0	0	0	0	0	0	0	0	0	0	0	0	0	0	0	0	0	0	0	0	0
Myodes	glareolus	vole	Gatow	Periurban	2011-09-08	36	6	3	summer	10	Yes	W	No	20.4	99	2.57	2.54	2.555	0	0	0	0	0	0	0	0	0	0	0	0	0	0	0	0	0	0	0	0	0	0	0	0	0	1	1	0	0	0	1
Myodes	glareolus	vole	Gatow	Periurban	2011-09-08	36	6	3	summer	10	Yes	M		14.4	88	2.5	2.46	2.48	0	0	0	0	0	0	0	0	0	0	0	0	0	0	0	0	0	0	0	0	0	0	0	0	0	0	0	0	0	0	0
Myodes	glareolus	vole	Tegel	Periurban	2011-09-21	38	6	2	summer	0.666667	Yes	W	Yes	24.4	98	3.17	3.17	3.17	0	0	0	0	0	0	0	1	1	0	0	0	0	0	0	0	0	0	0	0	0	0	0	0	0	0	0	0	0	0	1
Apodemus	sylvaticus	mouse	Moabit	Urban	2011-09-27	39	6	1	summer	5.55556	Yes	M		18.9	89	7.24	7.68	7.46	0	0	0	0	0	0	0	0	0	0	0	0	0	0	0	0	0	0	0	0	0	0	1	1	0	0	0	0	0	0	1
Apodemus	sylvaticus	mouse	Moabit	Urban	2011-09-28	39	6	2	summer	5.55556	Yes	W	No	16.2	70	6.77	6.25	6.51	0	0	0	0	0	0	0	0	0	0	0	0	0	0	0	0	0	0	0	0	0	0	0	0	0	0	0	0	0	0	0
Apodemus	sylvaticus	mouse	Moabit	Urban	2011-09-28	39	6	2	summer	5.55556	Yes	M		16.5	84	7.06	7.15	7.105	0	0	0	0	0	0	0	0	0	0	0	0	0	0	0	0	0	0	0	0	0	0	0	0	0	0	0	0	0	0	0
Apodemus	sylvaticus	mouse	Moabit	Urban	2011-09-29	39	6	3	summer	5.55556	Yes	M		19.2	90	8.48	8.46	8.47	0	0	0	0	0	0	0	0	0	0	0	0	0	0	0	0	0	0	0	0	0	0	0	0	0	0	0	0	0	0	0
Apodemus	sylvaticus	mouse	Moabit	Urban	2011-09-29	39	6	3	summer	5.55556	Yes	M		11.9	82	7.48	7.74	7.61	0	0	0	0	0	0	0	0	0	0	0	0	0	0	0	0	0	0	0	0	0	0	1	1	0	0	0	0	0	0	1
Apodemus	flavicollis	mouse	Steglitz	Urban	2011-10-05	40	6	1	summer	15.8333	Yes	M		27	92	7.43	7.65	7.54	2	0	2	0	0	0	0	0	0	0	0	0	0	0	0	0	0	0	0	0	0	0	0	0	0	0	0	0	0	0	2
Microtus	arvalis	vole	Steglitz	Urban	2011-10-05	40	6	1	summer	15.8333	Yes	W	No	19.2	93	1.67	1.55	1.61	2	3	5	0	0	0	0	0	0	0	0	0	0	0	0	0	0	0	0	0	0	0	0	0	0	0	0	0	0	0	5
Apodemus	agrarius	mouse	Steglitz	Urban	2011-10-05	40	6	1	summer	15.8333	Yes	M		21.4	91	4.81	4.68	4.745	1	0	1	0	0	0	0	0	0	0	0	0	0	0	0	0	0	0	0	0	0	0	1	1	0	0	0	0	0	0	2
Apodemus	agrarius	mouse	Steglitz	Urban	2011-10-05	40	6	1	summer	15.8333	Yes	M		27.1	107	5.15	5.12	5.135	1	0	1	0	0	0	0	0	0	0	0	0	0	0	0	0	0	0	0	0	0	0	0	0	0	0	0	0	0	0	1
Apodemus	agrarius	mouse	Steglitz	Urban	2011-10-05	40	6	1	summer	15.8333	Yes	M		18.3	90	3.81	3.72	3.765	0	0	0	0	0	0	0	0	0	0	0	0	0	0	0	0	0	0	0	0	0	0	1	1	0	0	0	0	0	0	1
Apodemus	flavicollis	mouse	Steglitz	Urban	2011-10-05	40	6	1	summer	15.8333	Yes	M		29.5	102	10.26	10.46	10.36	0	1	1	0	0	0	0	0	0	0	0	0	0	0	0	0	0	0	0	0	0	0	0	0	0	0	0	0	0	0	1
Apodemus	agrarius	mouse	Steglitz	Urban	2011-10-05	40	6	1	summer	15.8333	No
Microtus	arvalis	vole	Steglitz	Urban	2011-10-06	40	6	2	summer	15.8333	Yes	W	No	18	90	1.7	1.73	1.715	1	0	1	0	0	0	0	0	0	0	0	0	0	0	0	0	0	0	0	0	0	1	0	1	0	0	0	0	0	0	2
Microtus	arvalis	vole	Steglitz	Urban	2011-10-06	40	6	2	summer	15.8333	Yes	M		20.3	98	2.36	2.34	2.35	3	2	5	0	0	0	0	0	0	1	0	1	0	0	0	0	0	0	0	0	0	1	0	1	0	0	0	0	1	1	8
Apodemus	flavicollis	mouse	Steglitz	Urban	2011-10-06	40	6	2	summer	15.8333	Yes	W	No	20.2	96	7.27	7.16	7.215	0	0	0	0	0	0	0	0	0	1	0	1	0	0	0	0	0	0	0	0	0	0	0	0	0	0	0	0	0	0	1
Apodemus	flavicollis	mouse	Steglitz	Urban	2011-10-06	40	6	2	summer	15.8333	Yes	W	No	15.6	89	7.74	7.72	7.73	0	1	1	0	0	0	0	0	0	0	0	0	0	0	0	0	0	0	0	0	0	1	0	1	0	0	0	0	0	0	2
Apodemus	agrarius	mouse	Steglitz	Urban	2011-10-06	40	6	2	summer	15.8333	Yes	M		29.7	106	4.72	4.87	4.795	0	0	0	0	0	0	0	0	0	0	0	0	0	0	0	0	0	0	0	0	0	0	0	0	0	0	0	0	0	0	0
Apodemus	flavicollis	mouse	Steglitz	Urban	2011-10-06	40	6	2	summer	15.8333	Yes	M		33.6	110	12.38	12.42	12.4	1	0	1	0	0	0	0	0	0	0	0	0	0	0	0	0	0	0	0	0	0	1	1	2	0	0	0	0	0	0	3
Apodemus	agrarius	mouse	Steglitz	Urban	2011-10-07	40	6	3	summer	15.8333	Yes	W	Yes	22.2	97	4.24	4.16	4.2	0	0	0	0	0	0	0	0	0	0	0	0	0	0	0	0	0	0	0	0	0	1	0	1	0	0	0	0	0	0	1
Apodemus	flavicollis	mouse	Steglitz	Urban	2011-10-07	40	6	3	summer	15.8333	Yes	M		25.6	95	7.51	7.34	7.425	0	0	0	0	0	0	0	0	0	0	0	0	0	0	0	0	0	0	0	0	0	0	0	0	0	0	0	0	0	0	0
Apodemus	flavicollis	mouse	Steglitz	Urban	2011-10-07	40	6	3	summer	15.8333	Yes	W	No	32.2	100	14.19	14.75	14.47	1	1	2	0	0	0	0	0	0	0	0	0	0	0	0	0	0	0	0	0	0	0	3	3	0	0	0	0	0	0	5
Apodemus	agrarius	mouse	Steglitz	Urban	2011-10-07	40	6	3	summer	15.8333	Yes	M		18.8	88	4.27	4.28	4.275	0	0	0	0	0	0	0	0	0	0	0	0	0	0	0	0	0	0	0	0	0	0	0	0	0	0	0	0	0	0	0
Apodemus	flavicollis	mouse	Steglitz	Urban	2011-10-07	40	6	3	summer	15.8333	Yes	W	No	18.5	93	6.52	6.73	6.625	0	0	0	0	0	0	0	0	0	0	0	0	0	0	0	0	0	0	0	0	0	2	0	2	0	0	0	0	0	0	2
Apodemus	flavicollis	mouse	Steglitz	Urban	2011-10-07	40	6	3	summer	15.8333	Yes	W	No	24.5	99	10.86	10.88	10.87	1	0	1	0	0	0	0	0	0	0	0	0	0	0	0	0	0	0	0	0	0	0	0	0	0	0	0	0	0	0	1
Apodemus	agrarius	mouse	Steglitz	Urban	2011-10-07	40	6	3	summer	15.8333	Yes	W	No	11.5	89	2.86	2.92	2.89	0	0	0	0	0	0	0	0	0	0	0	0	0	0	0	2	1	3	0	0	0	0	0	0	0	0	0	0	0	0	3
Apodemus	agrarius	mouse	Gatow	Periurban	2011-10-18	42	7	1	autumn	11.3333	Yes	M		15.5	84	2.99	2.33	2.66	0	0	0	0	0	0	0	0	0	0	0	0	0	0	0	0	0	0	0	0	0	0	0	0	0	0	0	0	0	0	0
Apodemus	flavicollis	mouse	Gatow	Periurban	2011-10-18	42	7	1	autumn	11.3333	Yes	W	No	29.7	101	9.61	9.61	9.61	0	0	0	0	0	0	0	0	0	0	0	0	0	0	0	0	0	0	0	0	0	0	0	0	0	0	0	0	0	0	0
Myodes	glareolus	vole	Gatow	Periurban	2011-10-18	42	7	1	autumn	11.3333	Yes	M		14.8	83	2.99	2.9	2.945	0	0	0	0	0	0	0	0	0	0	0	0	0	0	0	0	0	0	0	0	0	0	0	0	0	0	0	0	0	0	0
Microtus	agrestis	vole	Gatow	Periurban	2011-10-18	42	7	1	autumn	11.3333	Yes	W	Yes	28.8	108	3.1	3.26	3.18	0	0	0	0	0	0	0	0	0	0	0	0	0	0	0	0	0	0	0	0	0	0	0	0	0	0	0	0	0	0	0
Myodes	glareolus	vole	Gatow	Periurban	2011-10-19	42	7	2	autumn	11.3333	Yes	M		15.5	92	2.5	2.52	2.51	1	0	1	0	0	0	0	0	0	0	0	0	0	0	0	0	0	0	0	0	0	0	0	0	0	0	0	0	0	0	1
Apodemus	flavicollis	mouse	Gatow	Periurban	2011-10-19	42	7	2	autumn	11.3333	Yes	M		35.1	110	15.72	15.3	15.51	0	0	0	0	0	0	0	0	0	0	0	0	0	0	0	0	0	0	0	0	0	0	0	0	0	0	0	0	0	0	0
Myodes	glareolus	vole	Gatow	Periurban	2011-10-19	42	7	2	autumn	11.3333	Yes	M		16.3	87	2	2.13	2.065	0	1	1	0	0	0	0	0	0	0	0	0	0	0	0	0	0	0	0	0	0	0	0	0	0	0	0	0	0	0	1
Myodes	glareolus	vole	Gatow	Periurban	2011-10-19	42	7	2	autumn	11.3333	Yes	W	No	14	88	2.91	3	2.955	0	0	0	0	0	0	0	0	0	0	0	0	0	0	0	0	0	0	0	0	0	0	0	0	0	0	0	0	0	0	0
Apodemus	agrarius	mouse	Gatow	Periurban	2011-10-20	42	7	3	autumn	11.3333	Yes	W	No	27	105	4.76	4.85	4.805	0	0	0	0	0	0	0	0	0	0	0	0	0	0	0	0	0	0	0	0	0	0	0	0	0	0	0	0	0	0	0
Myodes	glareolus	vole	Gatow	Periurban	2011-10-20	42	7	3	autumn	11.3333	Yes	M		16.8	85	2.5	2.46	2.48	0	0	0	0	0	0	0	0	0	0	0	0	0	0	0	0	0	0	0	0	0	0	0	0	0	0	0	0	0	0	0
Myodes	glareolus	vole	Gatow	Periurban	2011-10-20	42	7	3	autumn	11.3333	Yes	M		15.8		2.86	2.93	2.895	0	0	0	0	0	0	0	0	0	0	0	0	0	0	0	0	0	0	0	0	0	0	0	0	0	0	0	0	0	0	0
Microtus	arvalis	vole	Gatow	Periurban	2011-10-20	42	7	3	autumn	11.3333	Yes	W	Yes	20.1	97	1.78	1.77	1.775	0	0	0	0	0	0	0	0	0	0	0	0	0	0	0	0	0	0	0	0	0	0	0	0	0	0	0	0	0	0	0
Apodemus	flavicollis	mouse	Gatow	Periurban	2011-10-20	42	7	3	autumn	11.3333	Yes	W	Yes	31.6	106	10.27	9.99	10.13	0	0	0	0	0	0	0	0	0	0	0	0	0	0	0	0	0	0	0	0	0	0	0	0	0	0	0	0	0	0	0
Myodes	glareolus	vole	Gatow	Periurban	2011-10-20	42	7	3	autumn	11.3333	Yes	W	No	9.6	73	1.36	1.26	1.31	0	0	0	0	0	0	0	0	0	0	0	0	0	0	0	0	0	0	1	0	1	0	0	0	0	0	0	0	0	0	1
Myodes	glareolus	vole	Gatow	Periurban	2011-10-20	42	7	3	autumn	11.3333	Yes	W	No	17.2	93	2.9	2.97	2.935	0	0	0	0	0	0	0	0	0	0	0	0	0	0	0	0	0	0	0	0	0	0	0	0	0	0	0	0	0	0	0
Myodes	glareolus	vole	Gatow	Periurban	2011-10-20	42	7	3	autumn	11.3333	Yes	W	No	19.8	98	2.89	2.96	2.925	1	0	1	0	0	0	0	0	0	0	0	0	0	0	0	0	0	0	0	0	0	0	0	0	0	0	0	0	0	0	1
Myodes	glareolus	vole	Gatow	Periurban	2011-10-20	42	7	3	autumn	11.3333	Yes	W	Yes	25.5	93	2.36	2.39	2.375	1	0	1	0	0	0	0	0	0	0	0	0	0	0	0	0	0	0	0	0	0	0	0	0	0	0	0	0	0	0	1
Apodemus	flavicollis	mouse	Tegel	Periurban	2011-10-25	43	7	2	autumn	1.33333	Yes	M		31	110	11.77	11.83	11.8	0	0	0	0	0	0	0	0	0	0	0	0	0	0	0	0	0	0	0	0	0	0	0	0	0	0	0	0	0	0	0
Apodemus	flavicollis	mouse	Tegel	Periurban	2011-10-25	43	7	2	autumn	1.33333	Yes	W	Yes	29.9	99	9.9	10.03	9.965	0	0	0	0	0	0	0	0	0	0	0	0	0	0	0	0	0	0	0	0	0	0	0	0	0	0	0	0	0	0	0
Apodemus	sylvaticus	mouse	Moabit	Urban	2011-11-01	44	7	1	autumn	4.44444	Yes	W	No	17.4	80	7.54	7.63	7.585	0	0	0	0	0	0	0	0	0	0	0	0	0	0	0	0	0	0	0	0	0	0	0	0	0	0	0	0	0	0	0
Apodemus	sylvaticus	mouse	Moabit	Urban	2011-11-01	44	7	1	autumn	4.44444	Yes	M		13.8	77	6.13	6.29	6.21	0	0	0	0	0	0	0	0	0	0	0	0	0	0	0	0	0	0	0	0	0	0	0	0	0	0	0	0	0	0	0
Apodemus	sylvaticus	mouse	Moabit	Urban	2011-11-01	44	7	1	autumn	4.44444	Yes	M		20.8	92	9.01	9	9.005	0	0	0	0	0	0	0	0	0	0	0	0	0	0	0	0	0	0	0	0	0	1	0	1	0	0	0	0	0	0	1
Apodemus	sylvaticus	mouse	Moabit	Urban	2011-11-03	44	7	3	autumn	4.44444	Yes	W	No	13.9	77	6.39	6.25	6.32	0	0	0	0	0	0	0	0	0	0	0	0	0	0	0	0	0	0	0	0	0	0	0	0	0	0	0	0	0	0	0
Apodemus	agrarius	mouse	Steglitz	Urban	2011-11-08	45	7	1	autumn	24.1667	Yes	M		18.3	90	4.23	4.34	4.285	0	0	0	0	0	0	0	0	0	0	0	0	0	0	0	0	0	0	0	0	0	0	0	0	0	0	0	0	0	0	0
Apodemus	agrarius	mouse	Steglitz	Urban	2011-11-08	45	7	1	autumn	24.1667	Yes	M		19.2	93	3.96	3.93	3.945	1	0	1	0	0	0	0	0	0	0	0	0	0	0	0	0	0	0	0	0	0	1	0	1	0	0	0	0	0	0	2
Apodemus	agrarius	mouse	Steglitz	Urban	2011-11-08	45	7	1	autumn	24.1667	Yes	M		17	86	3.45	3.37	3.41	2	0	2	0	0	0	0	0	0	0	0	0	0	0	0	0	0	0	0	0	0	0	0	0	0	0	0	0	0	0	2
Apodemus	agrarius	mouse	Steglitz	Urban	2011-11-08	45	7	1	autumn	24.1667	Yes	W	No	15.9	87	3.94	3.98	3.96	2	0	2	0	0	0	0	0	0	0	0	0	0	0	0	1	0	1	0	0	0	0	0	0	0	0	0	0	0	0	3
Apodemus	agrarius	mouse	Steglitz	Urban	2011-11-08	45	7	1	autumn	24.1667	Yes	W	No	18.6	89	4.34	4.38	4.36	0	0	0	0	0	0	0	0	0	0	0	0	0	0	0	0	0	0	0	0	0	0	0	0	0	0	0	0	0	0	0
Apodemus	agrarius	mouse	Steglitz	Urban	2011-11-08	45	7	1	autumn	24.1667	Yes	M		18.6	91	4.44	4.46	4.45	1	1	2	0	0	0	0	0	0	0	0	0	0	0	0	0	0	0	0	0	0	0	0	0	0	0	0	0	0	0	2
Apodemus	flavicollis	mouse	Steglitz	Urban	2011-11-08	45	7	1	autumn	24.1667	Yes	M		32.8	103	9.71	9.85	9.78	0	0	0	0	0	0	0	0	0	0	0	0	0	0	0	0	0	0	0	0	0	0	0	0	0	0	0	0	0	0	0
Apodemus	agrarius	mouse	Steglitz	Urban	2011-11-08	45	7	1	autumn	24.1667	Yes	M		19.5	90	4.68	4.71	4.695	0	3	3	0	0	0	0	0	0	0	0	0	0	0	0	0	1	1	0	0	0	0	0	0	0	0	0	0	0	0	4
Apodemus	agrarius	mouse	Steglitz	Urban	2011-11-08	45	7	1	autumn	24.1667	No
Apodemus	agrarius	mouse	Steglitz	Urban	2011-11-08	45	7	1	autumn	24.1667	No
Apodemus	flavicollis	mouse	Steglitz	Urban	2011-11-08	45	7	1	autumn	24.1667	No
Apodemus	flavicollis	mouse	Steglitz	Urban	2011-11-08	45	7	1	autumn	24.1667	No
Apodemus	flavicollis	mouse	Steglitz	Urban	2011-11-08	45	7	1	autumn	24.1667	No
Apodemus	agrarius	mouse	Steglitz	Urban	2011-11-08	45	7	1	autumn	24.1667	No
Apodemus	agrarius	mouse	Steglitz	Urban	2011-11-09	45	7	2	autumn	24.1667	Yes	W	No	16.7	87	2.68	3.01	2.845	0	0	0	0	0	0	0	0	0	0	0	0	0	0	0	0	0	0	0	0	0	0	0	0	0	0	0	0	0	0	0
Apodemus	agrarius	mouse	Steglitz	Urban	2011-11-09	45	7	2	autumn	24.1667	Yes	M		18.7	89	3	2.88	2.94	0	0	0	0	0	0	0	0	0	0	0	0	0	0	0	1	0	1	0	0	0	0	0	0	0	0	0	0	0	0	1
Apodemus	agrarius	mouse	Steglitz	Urban	2011-11-09	45	7	2	autumn	24.1667	Yes	W	No	17.2	86	3.35	3.41	3.38	0	0	0	0	0	0	0	0	0	0	0	0	0	0	0	0	0	0	0	0	0	0	0	0	0	0	0	0	0	0	0
Apodemus	agrarius	mouse	Steglitz	Urban	2011-11-09	45	7	2	autumn	24.1667	Yes	M		10.8	77	2.26	2.27	2.265	0	0	0	0	0	0	0	0	0	0	0	0	0	0	0	0	0	0	0	0	0	0	0	0	0	0	0	0	0	0	0
Apodemus	agrarius	mouse	Steglitz	Urban	2011-11-09	45	7	2	autumn	24.1667	Yes	M		16.8	85	3.33	3.54	3.435	0	0	0	0	0	0	0	0	0	0	0	0	0	0	0	0	0	0	0	0	0	0	0	0	0	0	0	0	0	0	0
Apodemus	agrarius	mouse	Steglitz	Urban	2011-11-09	45	7	2	autumn	24.1667	Yes	W	No	18.1	94	4.22	4.26	4.24	0	0	0	0	0	0	0	0	0	0	0	0	0	0	0	1	0	1	0	0	0	0	0	0	0	0	0	0	0	0	1
Apodemus	agrarius	mouse	Steglitz	Urban	2011-11-09	45	7	2	autumn	24.1667	Yes	M		17.7	93	3.62	3.59	3.605	0	0	0	0	0	0	0	0	0	0	0	0	0	0	0	0	0	0	0	0	0	0	0	0	0	0	0	0	0	0	0
Apodemus	agrarius	mouse	Steglitz	Urban	2011-11-09	45	7	2	autumn	24.1667	Yes	M		11.3	74	2.29	2.32	2.305	0	0	0	0	0	0	0	0	0	0	0	0	0	0	0	0	0	0	0	0	0	0	0	0	0	0	0	0	0	0	0
Apodemus	agrarius	mouse	Steglitz	Urban	2011-11-09	45	7	2	autumn	24.1667	No
Apodemus	agrarius	mouse	Steglitz	Urban	2011-11-09	45	7	2	autumn	24.1667	No
Apodemus	agrarius	mouse	Steglitz	Urban	2011-11-09	45	7	2	autumn	24.1667	No
Apodemus	agrarius	mouse	Steglitz	Urban	2011-11-09	45	7	2	autumn	24.1667	No
Apodemus	agrarius	mouse	Steglitz	Urban	2011-11-09	45	7	2	autumn	24.1667	No
Apodemus	agrarius	mouse	Steglitz	Urban	2011-11-09	45	7	2	autumn	24.1667	No
Apodemus	flavicollis	mouse	Steglitz	Urban	2011-11-09	45	7	2	autumn	24.1667	No
Apodemus	agrarius	mouse	Steglitz	Urban	2011-11-09	45	7	2	autumn	24.1667	No
Apodemus	agrarius	mouse	Steglitz	Urban	2011-11-10	45	7	3	autumn	24.1667	Yes	W	No		83	3.43	3.42	3.425	0	0	0	0	0	0	0	0	0	0	0	0	0	0	0	0	0	0	0	0	0	0	0	0	0	0	0	0	0	0	0
Apodemus	agrarius	mouse	Steglitz	Urban	2011-11-10	45	7	3	autumn	24.1667	Yes	M		17.4	87	4.45	4.41	4.43	0	0	0	0	0	0	0	0	0	0	0	0	0	0	0	0	0	0	0	0	0	0	0	0	0	0	0	0	0	0	0
Apodemus	agrarius	mouse	Steglitz	Urban	2011-11-10	45	7	3	autumn	24.1667	No	W	No		79	2.28	2.16	2.22
Apodemus	flavicollis	mouse	Steglitz	Urban	2011-11-10	45	7	3	autumn	24.1667	Yes	W	No	25.2	89	9.75	9.4	9.575	0	1	1	0	0	0	0	0	0	0	0	0	0	0	0	0	0	0	0	0	0	0	0	0	0	0	0	0	0	0	1
Microtus	arvalis	vole	Steglitz	Urban	2011-11-10	45	7	3	autumn	24.1667	Yes	W	No	19.2	97	2.31	2.11	2.21	0	0	0	0	0	0	0	0	0	0	0	0	0	0	0	0	0	0	0	0	0	0	0	0	0	0	0	0	0	0	0
Apodemus	agrarius	mouse	Steglitz	Urban	2011-11-10	45	7	3	autumn	24.1667	Yes	W	No	15.4	90	3.96	3.9	3.93	0	1	1	0	0	0	0	0	0	0	0	0	0	0	0	0	0	0	0	0	0	0	0	0	0	0	0	0	0	0	1
Apodemus	agrarius	mouse	Steglitz	Urban	2011-11-10	45	7	3	autumn	24.1667	Yes	M		20.6	93	4.4	4.44	4.42	0	0	0	0	0	0	0	0	0	0	0	0	0	0	0	0	0	0	0	0	0	0	0	0	0	0	0	0	0	0	0
Apodemus	agrarius	mouse	Steglitz	Urban	2011-11-10	45	7	3	autumn	24.1667	Yes	W	No	14.2	88	4.14	4.01	4.075	0	0	0	0	0	0	0	0	0	0	0	0	0	0	0	0	0	0	0	0	0	0	0	0	0	0	0	0	0	0	0
Apodemus	agrarius	mouse	Steglitz	Urban	2011-11-10	45	7	3	autumn	24.1667	No
Apodemus	flavicollis	mouse	Steglitz	Urban	2011-11-10	45	7	3	autumn	24.1667	No
Apodemus	agrarius	mouse	Steglitz	Urban	2011-11-10	45	7	3	autumn	24.1667	No
Apodemus	agrarius	mouse	Steglitz	Urban	2011-11-10	45	7	3	autumn	24.1667	No
Myodes	glareolus	vole	Gatow	Periurban	2011-11-22	47	8	1	autumn	13.3333	Yes	M		17.7	88	3.14	3.24	3.19	0	0	0	0	0	0	0	0	0	0	0	0	0	0	0	0	0	0	0	1	1	0	0	0	0	0	0	0	0	0	1
Apodemus	flavicollis	mouse	Gatow	Periurban	2011-11-22	47	8	1	autumn	13.3333	Yes	M		24.6	102	8.65	8.58	8.615	0	0	0	0	0	0	0	0	0	0	0	0	0	0	0	0	0	0	0	0	0	0	0	0	0	0	0	0	0	0	0
Myodes	glareolus	vole	Gatow	Periurban	2011-11-22	47	8	1	autumn	13.3333	Yes	M		15.3	91	2.7	3	2.85	0	0	0	0	0	0	0	0	0	0	0	0	0	0	0	0	0	0	0	0	0	0	0	0	0	0	0	0	0	0	0
Apodemus	flavicollis	mouse	Gatow	Periurban	2011-11-22	47	8	1	autumn	13.3333	Yes	M		35.8	108	11	11.42	11.21	0	0	0	0	0	0	0	0	0	0	0	0	0	0	0	0	0	0	0	0	0	0	0	0	0	0	0	0	0	0	0
Apodemus	agrarius	mouse	Gatow	Periurban	2011-11-22	47	8	1	autumn	13.3333	Yes	M		17.9	89	3.99	4.06	4.025	0	0	0	0	0	0	0	0	0	0	0	0	0	0	0	0	0	0	0	0	0	0	0	0	0	0	0	0	0	0	0
Microtus	arvalis	vole	Gatow	Periurban	2011-11-23	47	8	2	autumn	13.3333	Yes	W	No	15.6	87	2.38	2.38	2.38	0	0	0	0	0	0	0	0	0	0	0	0	0	0	0	0	0	0	0	1	1	0	0	0	0	0	0	0	0	0	1
Myodes	glareolus	vole	Gatow	Periurban	2011-11-23	47	8	2	autumn	13.3333	Yes	W	No	16.7	87	2.82	2.85	2.835	0	0	0	0	0	0	0	0	0	0	0	0	0	0	0	0	0	0	0	0	0	0	0	0	0	0	0	0	0	0	0
Apodemus	flavicollis	mouse	Gatow	Periurban	2011-11-23	47	8	2	autumn	13.3333	Yes	M		40.3	113	12.24	11.9	12.07	0	0	0	0	0	0	0	0	0	0	0	0	0	0	0	0	0	0	0	0	0	0	0	0	0	0	0	0	0	0	0
Apodemus	flavicollis	mouse	Gatow	Periurban	2011-11-23	47	8	2	autumn	13.3333	Yes	W	No	16	88	7.1	7.33	7.215	0	0	0	0	0	0	0	0	0	0	0	0	0	0	0	0	0	0	0	0	0	0	0	0	0	0	0	0	0	0	0
Apodemus	agrarius	mouse	Gatow	Periurban	2011-11-23	47	8	2	autumn	13.3333	Yes	W	No	19.2	91	4.18	4.16	4.17	1	0	1	0	0	0	0	0	0	0	0	0	0	0	0	0	0	0	0	0	0	0	0	0	0	0	0	0	0	0	1
Apodemus	flavicollis	mouse	Gatow	Periurban	2011-11-23	47	8	2	autumn	13.3333	Yes	W	No	32	112	15.53	14.94	15.235	0	0	0	0	0	0	0	0	0	0	0	0	0	0	0	0	0	0	0	0	0	0	0	0	0	0	0	0	0	0	0
Apodemus	flavicollis	mouse	Gatow	Periurban	2011-11-24	47	8	3	autumn	13.3333	Yes	M		36.8	103	10.84		10.84	1	1	2	0	0	0	0	0	0	0	0	0	0	0	0	0	0	0	0	0	0	0	0	0	0	0	0	0	0	0	2
Apodemus	flavicollis	mouse	Gatow	Periurban	2011-11-24	47	8	3	autumn	13.3333	Yes	W	No	31.7	112	11.05	11.34	11.195	0	0	0	0	0	0	0	0	0	0	0	0	0	0	0	0	0	0	0	0	0	0	0	0	0	0	0	0	0	0	0
Myodes	glareolus	vole	Gatow	Periurban	2011-11-24	47	8	3	autumn	13.3333	Yes	M		17.4	90	2.98	2.94	2.96	0	0	0	0	0	0	0	0	0	0	0	0	0	0	0	0	0	0	0	0	0	0	0	0	0	0	0	0	0	0	0
Myodes	glareolus	vole	Gatow	Periurban	2011-11-24	47	8	3	autumn	13.3333	Yes	M		20.1	96	3.53	3.47	3.5	0	0	0	0	0	0	0	0	0	0	0	0	0	0	0	0	0	0	0	0	0	0	0	0	0	0	0	0	0	0	0
Apodemus	flavicollis	mouse	Gatow	Periurban	2011-11-24	47	8	3	autumn	13.3333	Yes	W	No	19.4	96	8.84	9.15	8.995	0	0	0	0	0	0	0	0	0	0	0	0	0	0	0	0	0	0	0	0	0	0	0	0	0	0	0	0	0	0	0
Apodemus	flavicollis	mouse	Gatow	Periurban	2011-11-24	47	8	3	autumn	13.3333	Yes	W	No	36.5	112	11.78	11.46	11.62	0	0	0	0	0	0	0	0	0	0	0	0	0	0	0	0	0	0	0	0	0	0	0	0	0	0	0	0	0	0	0
Apodemus	flavicollis	mouse	Gatow	Periurban	2011-11-24	47	8	3	autumn	13.3333	Yes	W	No	25.1	100	9.44	9.46	9.45	0	0	0	0	0	0	0	0	0	0	0	0	0	0	0	0	0	0	0	0	0	1	0	1	0	0	0	0	0	0	1
Myodes	glareolus	vole	Gatow	Periurban	2011-11-24	47	8	3	autumn	13.3333	Yes			15.7	90	3.34	3.37	3.355	0	0	0	0	0	0	0	0	0	0	0	0	0	0	0	0	0	0	0	0	0	0	0	0	0	0	0	0	0	0	0
Apodemus	flavicollis	mouse	Gatow	Periurban	2011-11-24	47	8	3	autumn	13.3333	No
[truncated: 161 more columns]

## Sheet: Codebook
Column No.	Column label	Description	Scale level	continuous/discrete
001	Genus	Rodent genus	nominal	-
002	Species	Rodent species	nominal	-
003	Family	Rodent family: Vole (Cricetidae)/Mouse (Muridae)	nominal	-
004	Location	Trapping location	nominal	-
005	Location_category	Urbanisation (urban/periurban)	nominal	-
006	Date	Date	ratio	continuous
007	CW	Calendar week	ratio	discrete
008	Block	Trapping block	nominal	discrete
009	Trap_night	Trap night	ordinal	discrete
010	Season	Season, categorized by block (spring/summer/autumn)	nominal	-
011	Abundance	Rodent abundance: rodents per 100 trap nights for every trapping occasion (=three consecutive trap nights at one location)	ratio	continuous
012	Examined	Euthanised rodents screened for arthropods (otherwise released or escaped)	nominal	-
013	Sex	Rodent sex	nominal	-
014	Pregnancy	Presence of embryos in females, not applicable for males	nominal	-
015	Weight	Rodent weight in g	ratio	continuous
016	Head-tail-length	Rodent head-to-tail-length in mm	ratio	continuous
017	Lens_weight_1	Weight of one formol-fixed eye lens in mg	ratio	continuous
018	Lens_weight_2	Weight of the other formol-fixed eye lens in mg	ratio	continuous
019	Lens_weight_mean	Mean weight of both formol-fixed eye lenses in mg	ratio	continuous
020	CtagM	Flea Ctenophthalmus agyrtes male count	ratio	discrete
021	CtagF	Flea Ctenophthalmus agyrtes female count	ratio	discrete
022	CtagT	Flea Ctenophthalmus agyrtes total count	ratio	discrete
023	CtasM	Flea Ctenophthalmus assimilis male count	ratio	discrete
024	CtasF	Flea Ctenophthalmus assimilis female count	ratio	discrete
025	CtasT	Flea Ctenophthalmus assimilis total count	ratio	discrete
026	CtcoM	Flea Ctenophthalmus congerer male count	ratio	discrete
027	CtcoF	Flea Ctenophthalmus congerer female count	ratio	discrete
028	CtcoT	Flea Ctenophthalmus congerer total count	ratio	discrete
029	RhpeM	Flea Rhadinopsylla pentacantha male count	ratio	discrete
030	RhpeF	Flea Rhadinopsylla pentacantha female count	ratio	discrete
031	RhpeT	Flea Rhadinopsylla pentacantha total count	ratio	discrete
032	HyorM	Flea Hystrichopsylla orientalis male count	ratio	discrete
033	HyorF	Flea Hystrichopsylla orientalis female count	ratio	discrete
034	HyorT	Flea Hystrichopsylla orientalis total count	ratio	discrete
035	TypoM	Flea Typhloceras poppei male count	ratio	discrete
036	TypoF	Flea Typhloceras poppei female count	ratio	discrete
037	TypoT	Flea Typhloceras poppei total count	ratio	discrete
038	PesyM	Flea Peromyscopsylla sylvatica male count	ratio	discrete
039	PesyF	Flea Peromyscopsylla sylvatica female count	ratio	discrete
040	PesyT	Flea Peromyscopsylla sylvatica total count	ratio	discrete
041	NofaM	Flea Nosopsyllus fasciatus male count	ratio	discrete
042	NofaF	Flea Nosopsyllus fasciatus female count	ratio	discrete
043	NofaT	Flea Nosopsyllus fasciatus total count	ratio	discrete
044	MetuM	Flea Megabothris turbidus male count	ratio	discrete
045	MetuF	Flea Megabothris turbidus female count	ratio	discrete
046	MetuT	Flea Megabothris turbidus total count	ratio	discrete
047	MoscM	Flea Monopsyllus sciurorum male count	ratio	discrete
048	MoscF	Flea Monopsyllus sciurorum female count	ratio	discrete
049	MoscT	Flea Monopsyllus sciurorum total count	ratio	discrete
050	Fleas	Fleas total count	ratio	discrete
051	PoseM	Sucking louse Polyplax serrata male count	ratio	discrete
052	PoseF	Sucking louse Polyplax serrata female count	ratio	discrete
053	PoseS	Sucking louse Polyplax serrata subadult count	ratio	discrete
054	PoseN	Sucking louse Polyplax serrata nit (containing nymph) count	ratio	discrete
055	PoseT	Sucking louse Polyplax serrata total count	ratio	discrete
056	HoafM	Sucking louse Hoplopleura affinis male count	ratio	discrete
057	HoafF	Sucking louse Hoplopleura affinis female count	ratio	discrete
058	HoafS	Sucking louse Hoplopleura affinis subadult count	ratio	discrete
059	HoafN	Sucking louse Hoplopleura affinis nit (containing nymph) count	ratio	discrete
060	HoafT	Sucking louse Hoplopleura affinis total count	ratio	discrete
061	HoacM	Sucking louse Hoplopleura acanthopus male count	ratio	discrete
062	HoacF	Sucking louse Hoplopleura acanthopus female count	ratio	discrete
063	HoacS	Sucking louse Hoplopleura acanthopus subadult count	ratio	discrete
064	HoacN	Sucking louse Hoplopleura acanthopus nit (containing nymph) count	ratio	discrete
065	HoacT	Sucking louse Hoplopleura acanthopus total count	ratio	discrete
066	HoedM	Sucking louse Hoplopleura edentula male count	ratio	discrete
067	HoedF	Sucking louse Hoplopleura edentula female count	ratio	discrete
068	HoedS	Sucking louse Hoplopleura edentula subadult count	ratio	discrete
069	HoedN	Sucking louse Hoplopleura edentula nit (containing nymph) count	ratio	discrete
070	HoedT	Sucking louse Hoplopleura edentula total count	ratio	discrete
071	Sucking lice	Sucking louse total count	ratio	discrete
072	IxriLa	Tick Ixodes ricinus larva count	ratio	discrete
073	IxriNy	Tick Ixodes ricinus nymph count	ratio	discrete
074	IxriT	Tick Ixodes ricinus total count	ratio	discrete
075	IxtrLa	Tick Ixodes trianguliceps larva count	ratio	discrete
076	IxtrNy	Tick Ixodes trianguliceps nymph count	ratio	discrete
077	IxtrT	Tick Ixodes trianguliceps total count	ratio	discrete
078	DereNy	Tick Dermacentor reticulatus nymph count	ratio	discrete
079	DereT	Tick Dermacentor reticulatus total count	ratio	discrete
080	Ticks	Tick total count	ratio	discrete
081	LaagM	Gamasina Laelaps agilis male count	ratio	discrete
082	LaagF	Gamasina Laelaps agilis female count	ratio	discrete
083	LaagS	Gamasina Laelaps agilis subadult count	ratio	discrete
084	LaagT	Gamasina Laelaps agilis total count	ratio	discrete
085	LajeM	Gamasina Laelaps jettmari male count	ratio	discrete
086	LajeF	Gamasina Laelaps jettmari female count	ratio	discrete
087	LajeS	Gamasina Laelaps jettmari subadult count	ratio	discrete
088	LajeT	Gamasina Laelaps jettmari total count	ratio	discrete
089	LahiM	Gamasina Laelaps hilaris male count	ratio	discrete
090	LahiF	Gamasina Laelaps hilaris female count	ratio	discrete
091	LahiS	Gamasina Laelaps hilaris subadult count	ratio	discrete
092	LahiT	Gamasina Laelaps hilaris total count	ratio	discrete
093	HymiM	Gamasina Hyperlaelaps microti male count	ratio	discrete
094	HymiF	Gamasina Hyperlaelaps microti female count	ratio	discrete
095	HymiS	Gamasina Hyperlaelaps microti subadult count	ratio	discrete
096	HymiT	Gamasina Hyperlaelaps microti total count	ratio	discrete
097	HaniM	Gamasina Haemogamasus nidi male count	ratio	discrete
098	HaniF	Gamasina Haemogamasus nidi female count	ratio	discrete
099	HaniS	Gamasina Haemogamasus nidi subadult count	ratio	discrete
100	HaniT	Gamasina Haemogamasus nidi total count	ratio	discrete
101	HahiM	Gamasina Haemogamasus hirsutus male count	ratio	discrete
102	HahiF	Gamasina Haemogamasus hirsutus female count	ratio	discrete
103	HahiS	Gamasina Haemogamasus hirsutus subadult count	ratio	discrete
104	HahiT	Gamasina Haemogamasus hirsutus total count	ratio	discrete
105	HahisM	Gamasina Haemogamasus hirsutosimilis male count	ratio	discrete
106	HahisF	Gamasina Haemogamasus hirsutosimilis female count	ratio	discrete
107	HahisS	Gamasina Haemogamasus hirsutosimilis subadult count	ratio	discrete
108	HahisT	Gamasina Haemogamasus hirsutosimilis total count	ratio	discrete
109	EustM	Gamasina Eulaelaps stabularis male count	ratio	discrete
110	EustF	Gamasina Eulaelaps stabularis female count	ratio	discrete
111	EustS	Gamasina Eulaelaps stabularis subadult count	ratio	discrete
112	EustT	Gamasina Eulaelaps stabularis total count	ratio	discrete
113	HisuM	Gamasina Hirstionyssus (Echinonyssus) sunci male count	ratio	discrete
114	HisuF	Gamasina Hirstionyssus (Echinonyssus) sunci female count	ratio	discrete
115	HisuS	Gamasina Hirstionyssus (Echinonyssus) sunci subadult count	ratio	discrete
116	HisuT	Gamasina Hirstionyssus (Echinonyssus) sunci total count	ratio	discrete
117	HiisM	Gamasina Hirstionyssus (Echinonyssus) isabellinus male count	ratio	discrete
118	HiisF	Gamasina Hirstionyssus (Echinonyssus) isabellinus female count	ratio	discrete
119	HiisS	Gamasina Hirstionyssus (Echinonyssus) isabellinus subadult count	ratio	discrete
120	HiisT	Gamasina Hirstionyssus (Echinonyssus) isabellinus total count	ratio	discrete
121	HisoM	Gamasina Hirstionyssus (Echinonyssus) soricis male count	ratio	discrete
122	HisoF	Gamasina Hirstionyssus (Echinonyssus) soricis female count	ratio	discrete
123	HisoS	Gamasina Hirstionyssus (Echinonyssus) soricis subadult count	ratio	discrete
124	HisoT	Gamasina Hirstionyssus (Echinonyssus) soricis total count	ratio	discrete
125	AnfaM	Gamasina Androlaelaps fahrenholzi male count	ratio	discrete
126	AnfaF	Gamasina Androlaelaps fahrenholzi female count	ratio	discrete
127	AnfaS	Gamasina Androlaelaps fahrenholzi subadult count	ratio	discrete
128	AnfaT	Gamasina Androlaelaps fahrenholzi total count	ratio	discrete
129	MygiM	Gamasina Myonyssus gigas male count	ratio	discrete
130	MygiF	Gamasina Myonyssus gigas female count	ratio	discrete
131	MygiS	Gamasina Myonyssus gigas subadult count	ratio	discrete
132	MygiT	Gamasina Myonyssus gigas total count	ratio	discrete
133	HysaM	Gamasina Hypoaspis sardoa male count	ratio	discrete
134	HysaF	Gamasina Hypoaspis sardoa female count	ratio	discrete
135	HysaS	Gamasina Hypoaspis sardoa subadult count	ratio	discrete
136	HysaT	Gamasina Hypoaspis sardoa total count	ratio	discrete
137	EuemM	Gamasina Euryparasitus emarginatus male count	ratio	discrete
138	EuemF	Gamasina Euryparasitus emarginatus female count	ratio	discrete
139	EuemS	Gamasina Euryparasitus emarginatus subadult count	ratio	discrete
140	EuemT	Gamasina Euryparasitus emarginatus total count	ratio	discrete
141	CymuM	Gamasina Cyrtolaelaps mucronatus male count	ratio	discrete
142	CymuF	Gamasina Cyrtolaelaps mucronatus female count	ratio	discrete
143	CymuS	Gamasina Cyrtolaelaps mucronatus subadult count	ratio	discrete
144	CymuT	Gamasina Cyrtolaelaps mucronatus total count	ratio	discrete
145	ParasS	Gamasina Parasitinae spec. male count	ratio	discrete
146	PergM	Gamasina Pergamasidae spec. female count	ratio	discrete
147	EugaS	Gamasina Eugamasus spec. subadult count	ratio	discrete
148	Parasitic_Laelapidae	Parasitic Laelapidae total count	ratio	discrete
149	Gamasina	Gamasina total count	ratio	discrete
150	MymurM	Myobiidae Myobia muris-musculi male count	ratio	discrete
151	MymurF	Myobiidae Myobia muris-musculi female count	ratio	discrete
152	MymurS	Myobiidae Myobia muris-musculi subadult count	ratio	discrete
153	MymurT	Myobiidae Myobia muris-musculi total count	ratio	discrete
154	MymulM	Myobiidae Myobia multivaga male count	ratio	discrete
155	MymulF	Myobiidae Myobia multivaga female count	ratio	discrete
156	MymulS	Myobiidae Myobia multivaga subadult count	ratio	discrete
157	MymulT	Myobiidae Myobia multivaga total count	ratio	discrete
158	MyagM	Myobiidae Myobia agraria male count	ratio	discrete
159	MyagF	Myobiidae Myobia agraria female count	ratio	discrete
160	MyagS	Myobiidae Myobia agraria subadult count	ratio	discrete
161	MyagT	Myobiidae Myobia agraria total count	ratio	discrete
162	RaleM	Myobiidae Radfordia lemnia male count	ratio	discrete
163	RaleF	Myobiidae Radfordia lemnia female count	ratio	discrete
164	RaleS	Myobiidae Radfordia lemnia subadult count	ratio	discrete
165	RaleT	Myobiidae Radfordia lemnia total count	ratio	discrete
166	RaclM	Myobiidae Radfordia clethrionomys male count	ratio	discrete
167	RaclF	Myobiidae Radfordia clethrionomys female count	ratio	discrete
168	RaclS	Myobiidae Radfordia clethrionomys subadult count	ratio	discrete
169	RaclT	Myobiidae Radfordia clethrionomys total count	ratio	discrete
170	RalaM	Myobiidae Radfordia lancearia male count	ratio	discrete
171	RalaF	Myobiidae Radfordia lancearia female count	ratio	discrete
172	RalaS	Myobiidae Radfordia lancearia subadult count	ratio	discrete
173	RalaT	Myobiidae Radfordia lancearia total count	ratio	discrete
174	Myobiidae	Myobiidae total count	ratio	discrete
175	MyjaM	Myocoptidae Myocoptes japonensis male count	ratio	discrete
176	MyjaF	Myocoptidae Myocoptes japonensis female count	ratio	discrete
177	MyjaS	Myocoptidae Myocoptes japonensis subadult count	ratio	discrete
178	MyjaT	Myocoptidae Myocoptes japonensis total count	ratio	discrete
179	TrteM	Myocoptidae Trichoecius tenax male count	ratio	discrete
180	TrteF	Myocoptidae Trichoecius tenax female count	ratio	discrete
181	TrteS	Myocoptidae Trichoecius tenax subadult count	ratio	discrete
182	TrteT	Myocoptidae Trichoecius tenax total count	ratio	discrete
183	TrwiM	Myocoptidae Trichoecius widawaensis male count	ratio	discrete
184	TrwiF	Myocoptidae Trichoecius widawaensis female count	ratio	discrete
185	TrwiS	Myocoptidae Trichoecius widawaensis subadult count	ratio	discrete
186	TrwiT	Myocoptidae Trichoecius widawaensis total count	ratio	discrete
187	CrapS	Myocoptidae Criniscansor spec. subadult (total) count	ratio	discrete
188	Myocoptidae	Myocoptidae total count	ratio	discrete
189	LibrT	Listrophoridae Listrophorus brevipes total count	ratio	discrete
190	AfapT	Listrophoridae Afrolistrophorus apodemi total count	ratio	discrete
191	ListrT	Listrophoridae total count	ratio	discrete
192	NeauLa	Trombiculidae Neotrombicula autumnalis larva (total) count	ratio	discrete
193	HizaLa	Trombiculidae Hirsutiella zachvatkini larva (total) count	ratio	discrete
194	TromT	Trombiculidae total count	ratio	discrete
195	PsorT	Psorergatidae Psorergates spec. total count	ratio	discrete
196	PabaT	Ereynetidae Paraspeleognathopsis bakeri total count	ratio	discrete
197	DemoT	Demodicidae Demodex spec. total count (in faecal flotation)	ratio	discrete
198	PyfoF	Pygmephoridae Pygmephorus forcipatus female (total) count	ratio	discrete
199	EuflF	Cheyletidae Eucheyletia flabellifera female count	ratio	discrete
200	EuflT	Cheyletidae Eucheyletia flabellifera total count	ratio	discrete
201	YuapF	Gastronyssidae Yunkeracarus apodemi female count	ratio	discrete
202	YuapT	Gastronyssidae Yunkeracarus apodemi total count	ratio	discrete
203	TydiF	Acaridae Tyrophagus dimidiatus female (total) count	ratio	discrete
204	AcniS	Acaridae Acarus nidicolous hypopi (total) count	ratio	discrete
205	AcariT	Acaridae spec. total count	ratio	discrete
206	XekrS	Glycyphagidae Xenoryctes krameri (Labidophorous oudemansi) hypopi (total) count	ratio	discrete
208	LoliF	Glycyphagidae Lophioglypus liciosus (Apodemopus apodemi) female (total) count	ratio	discrete
207	GlhyS	Glycyphagidae Glycyphagus hypudaei (Labidophorous hypudaei) hypopi (total) count	ratio	discrete
209	GldoM	Glycyphagidae Glycyphagus domesticus male count	ratio	discrete
210	GldoS	Glycyphagidae Glycyphagus domesticus subadult count	ratio	discrete
211	GldoT	Glycyphagidae Glycyphagus domesticus total count	ratio	discrete
